# Supplementary material for: Aberrant Expression of Long Noncoding RNAs in Autistic Brain
Source: J Mol Neurosci. 2012 Sep 5;49(3):589–93. doi: 10.1007/s12031-012-9880-8 (PMC3566384; doi:10.1007/s12031-012-9880-8)
Supplement: Supplementary file 2 — List and annotation of all differentially expressed lncRNAs (XLS 78 kb) [file 12031_2012_9880_MOESM2_ESM.xls]

## Sheet: Sheet1
Differentially Expressed lncRNAs Identified in ASD Brain Tissue
Sequence Name	Sequence Symbol	Source	Fold Change (Absolute)	Directional Change in ASD	RNAlength (nt)	Chromosome	Strand	Tx Start	Tx End	Genomic Orientation
NR_027273	C21orf121	RefSeq_NR	81.101	down	1073	chr21	+	43442112	43445060	intergenic
uc003wpf.1	AK128400	UCSC_knowngene	49.0389	down	3993	chr8	-	590407	594400	intergenic
ENST00000433573	AC026166.2	Ensembl	41.8394	up	344	chr3	-	12206798	12207142	intronic antisense
AF146695		misc_RNA	14.2024	down	975	chr10	-	43246638	43247593	intergenic
NR_002201	FTHL3	RefSeq_NR	14.0861	down	954	chr2	-	27615489	27616443	intron sense-overlapping
uc001pen.1	AF086184	UCSC_knowngene	9.60047	down	707	chr11	-	93800139	93862566	natural antisense
AY927476		RNAdb	9.20165	down	963	chr19	+	39308110	39330817	natural antisense
AF222858		misc_RNA	8.44765	down	501	chr5	-	93979043	93989090	natural antisense
ENST00000418945	RP11-98I9.4	Ensembl	8.11051	down	1638	chr6	+	99872797	99879249	natural antisense
AK021572		misc_RNA	7.80466	up	1546	chr2	-	37547592	37549138	intergenic
uc001vvq.1	BC016035	UCSC_knowngene	7.32397	down	1169	chr14	-	19856360	19925333	intergenic
uc003thg.2	CR606158	UCSC_knowngene	7.27824	down	1572	chr7	-	39893287	39894859	intergenic
ENST00000356912	RP11-509M23.1	Ensembl	7.27565	down	486	chr5	-	84295632	84296130	intergenic
AF086549		misc_RNA	6.90936	down	436	chr2	-	203741838	203742246	intergenic
ENST00000422631	AC013269.4	Ensembl	6.84622	down	727	chr2	+	131287847	131294755	intergenic
ENST00000514120	RP11-96J15.2	Ensembl	6.51137	down	227	chr9	-	46786248	46787634	intergenic
AK127715		misc_RNA	6.1125	down	1926	chr9	+	129281118	129283052	intergenic
NR_033667	GYG2P1	RefSeq_NR	5.96195	down	824	chrY	-	14517915	14533389	intergenic
uc004bxy.1	AK024177	UCSC_knowngene	5.49351	down	1670	chr9	+	132251385	132275963	intergenic
ENST00000473625	RP11-553L6.3	Ensembl	5.47832	up	1624	chr3	-	113950244	113951868	intergenic
AF318328		misc_RNA	5.28374	up	1179	chr12	-	58211996	58213155	intergenic
DB068418	lincRNA-SERP2-4	lincRNA	5.12995	up	534	chr13	+	44482804	44596796	intergenic
uc003jcj.1	BC034612	UCSC_knowngene	5.06273	up	1616	chr5	-	1363696	1380182	intergenic
ENST00000305671	RP11-374M1.7	Ensembl	5.05173	down	201	chr9	-	44997999	44998719	intergenic
ENST00000447550	AC018500.3	Ensembl	4.98419	down	631	chr3	-	12595266	12602519	intronic antisense
ENST00000424162	RP1-60O19.2	Ensembl	4.95801	down	419	chr6	+	107143409	107147869	intergenic
AK055262		misc_RNA	4.92661	down	2443	chr2	-	202140470	202145950	intronic antisense
uc003uoj.2	AK095764	UCSC_knowngene	4.90771	up	2077	chr7	-	96594885	96596962	intergenic
ENST00000448540	RP11-111E2.1	Ensembl	4.78481	down	384	chr9	+	80195160	80195544	intronic antisense
AY927498		RNAdb	4.77141	down	209	chr7	+	150759027	150759235	exon sense-overlapping
ENST00000417418	RP11-216M21.6	Ensembl	4.64816	up	308	chr9	+	42312409	42316345	intergenic
NR_027082	SFTA1P	RefSeq_NR	4.59804	up	693	chr10	-	10826401	10836877	intergenic
ENST00000451146	GHc-362H12.2	Ensembl	4.58872	down	483	chrX	-	103216381	103216864	bidirectional
ENST00000502928	RP11-811J10.1	Ensembl	4.58685	up	141	chr5	+	21196828	21196969	intergenic
uc002cuo.1	FLJ39639	UCSC_knowngene	4.5649	down	2213	chr16	+	3313801	3317371	intergenic
NR_026714	FAM182B	RefSeq_NR	4.43329	down	5481	chr20	-	25750234	25781927	intergenic
uc002qna.1	BC040939	UCSC_knowngene	4.41235	down	1276	chr19	+	56905086	56910539	bidirectional
AW361687	lincRNA-LNX2	lincRNA	4.29196	down	601	chr13	+	28003341	28423867	exon sense-overlapping
BQ222987	lincRNA-SLC16A7-7	lincRNA	4.23834	up	921	chr12	-	60408665	60409569	intergenic
uc002kes.2	AF075112	UCSC_knowngene	4.2179	down	302	chr17	-	80338988	80340511	intergenic
uc010mnh.1	AK309896	UCSC_knowngene	4.21642	up	1068	chr9	-	66513679	66553531	intergenic
ENST00000421246	RP11-800K23.2	Ensembl	4.21453	down	576	chr4	-	22728997	22729573	intronic antisense
ENST00000448149	RP11-392E22.2	Ensembl	4.12748	down	1036	chr9	-	38504443	38505479	intergenic
ENST00000433885	RP11-255J3.3	Ensembl	4.09072	down	485	chr9	-	2900319	2900804	intergenic
ENST00000446207	RP11-184L18.1	Ensembl	4.08684	down	792	chr13	+	71497795	71498587	intergenic
ENST00000433433	AC018730.3	Ensembl	3.93222	up	3103	chr2	-	105481954	105488910	intergenic
ENST00000448359	AC112229.7	Ensembl	3.90466	up	2443	chr2	-	111132732	111140810	intergenic
uc001dso.1	BC112312	UCSC_knowngene	3.90413	down	577	chr1	-	100434000	100435404	bidirectional
AY927503		RNAdb	3.86826	up	906	chr7	-	148910130	148911035	natural antisense
uc002lir.1	DKFZp451A185	UCSC_knowngene	3.86624	down	2376	chr18	+	60249037	60253962	intergenic
CR590216		RNAdb	3.79911	down	1670	chr17	+	47008741	47010411	natural antisense
uc003ene.2	LOC729375	UCSC_knowngene	3.78825	up	1886	chr3	-	129816624	129822720	natural antisense
ENST00000415024	RP11-313E4.1	Ensembl	3.7445	up	392	chr9	+	75085289	75085992	intergenic
CR611332		misc_RNA	3.73022	down	2122	chr5	+	139496842	139498964	exon sense-overlapping
BC043176		misc_RNA	3.69978	up	2224	chr1	-	53345755	53347967	natural antisense
uc003flq.1	AK057000	UCSC_knowngene	3.67173	down	1623	chr3	+	183165438	183173795	intergenic
NR_003667	SUGT1P1	RefSeq_NR	3.64207	down	699	chr9	-	33219069	33511047	intron sense-overlapping
uc002qnk.1	BX647249	UCSC_knowngene	3.5705	down	2045	chr19	-	57056934	57078780	bidirectional
ENST00000504393	RP11-1319K7.2	Ensembl	3.54489	down	298	chr5	+	69428500	69428798	intergenic
uc002cuc.2	BC013599	UCSC_knowngene	3.53953	down	1114	chr16	-	3178836	3182043	intergenic
exon2436+	lincRNA-PTPN1-2	lincRNA	3.52115	up	264	chr20	+	49047223	49047486	intergenic
BC100296		RNAdb	3.51322	down	1118	chr15	+	43700594	43701694	natural antisense
NR_024533	ALG3	RefSeq_NR	3.46899	up	1450	chr3	-	183960116	183966759	bidirectional
ENST00000448043	RP11-97N5.2	Ensembl	3.44039	down	1134	chrX	-	135024636	135029298	intergenic
AK130095		misc_RNA	3.41433	up	2288	chr6	+	100035486	100037774	intergenic
uc001wlf.2	DHRS4L2	UCSC_knowngene	3.40324	down	2221	chr14	+	24439147	24453530	exon sense-overlapping
ENST00000432614	RP11-395E19.5	Ensembl	3.39242	up	1988	chr9	-	40704467	40713709	natural antisense
ENST00000416008	AC068535.2	Ensembl	3.36856	up	471	chr2	+	105027658	105032070	intergenic
ENST00000440687	RPL13P2	Ensembl	3.33296	up	659	chr20	+	44728156	44728815	intergenic
NR_001317	HCG4P6	RefSeq_NR	3.33222	up	1060	chr6	-	29892368	29893428	intergenic
uc.308-	uc.308	UCR	3.29733	up	277	chr10	-	103245811	103246088	intronic antisense
uc001lsk.1	AK126635	UCSC_knowngene	3.26793	up	1828	chr11	-	856879	858707	intronic antisense
ENST00000465478	RP11-777J24.1	Ensembl	3.23796	down	348	chr8	-	93156315	93156663	intergenic
AK022117		NRED	3.23161	up	2010	chr14	+	55170988	55172998	intron sense-overlapping
ENST00000428573	RP11-569A11.1	Ensembl	3.18241	up	314	chr1	+	202573395	202574421	intronic antisense
AL110130		misc_RNA	3.12094	down	2409	chr2	+	55852072	55858573	intergenic
ENST00000381105	RP11-706O15.7	Ensembl	3.10718	up	2118	chrX	-	3847909	3855896	intergenic
AF086092		misc_RNA	3.01979	up	677	chr4	-	46245567	46246232	intergenic
AL117570		misc_RNA	3.01741	up	2424	chr15	-	35397324	35399722	intergenic
BC070168	lincRNA-TSPAN8	lincRNA	2.98633	down	1543	chr12	-	71518868	71835678	exon sense-overlapping
ENST00000453951	AC104135.4	Ensembl	2.98171	up	1266	chr2	+	75167384	75169797	intergenic
ENST00000412804	AC024168.2	Ensembl	2.98085	down	858	chr3	-	4532574	4534847	bidirectional
AF289584	lincRNA-NKD1	lincRNA	2.98031	up	2142	chr16	+	50369047	50668127	exon sense-overlapping
AA309472	lincRNA-SHANK2	lincRNA	2.97624	up	320	chr11	-	71083066	71083386	intergenic
chr2:192293450-192304436+	lincRNA-OBFC2A-4	lincRNA	2.95302	up	10987	chr2	+	192293450	192304436	intergenic
NR_004401	SEC1	RefSeq_NR	2.94795	up	2649	chr19	+	49141295	49185501	bidirectional
AK026818		misc_RNA	2.94575	up	2117	chr7	+	55277223	55279319	intergenic
ENST00000417311	RP11-84P7.2	Ensembl	2.94071	down	504	chr9	+	36307038	36315276	intergenic
NR_015423	LOC572558	RefSeq_NR	2.9114	down	536	chr9	-	70970110	70972757	intronic antisense
ENST00000454989	RP6-29D12.2	Ensembl	2.90219	up	520	chrX	+	53370191	53370711	intergenic
ENST00000434182	AL450992.2	Ensembl	2.88196	down	506	chr1	+	151814352	151822861	intronic antisense
NR_028351	FLJ33360	RefSeq_NR	2.86792	down	2419	chr5	-	6310553	6337405	intergenic
AF085951		RNAdb	2.86469	up	380	chr9	-	130870856	130871227	natural antisense
AF095854		misc_RNA	2.83791	up	718	chr20	+	49714674	49715369	intergenic
BC008363		misc_RNA	2.8363	up	1487	chr5	-	101942492	101943947	intergenic
AK022202		NRED	2.8329	up	2491	chr3	+	10011656	10014146	natural antisense
CR606596		misc_RNA	2.83107	up	1155	chr3	-	13858241	13859396	intergenic
HIT000325798		H-invDB	2.82831	up	205	chr3	+	15907724	15907924	intergenic
ENST00000417878	RP1-111B22.2	Ensembl	2.81307	up	1212	chr6	-	108325560	108326772	intergenic
ENST00000438770	AC012309.5	Ensembl	2.80864	down	462	chr19	+	37742827	37747421	intergenic
uc003wrb.1	BC030294	UCSC_knowngene	2.76079	up	707	chr8	+	7010238	7044422	intergenic
uc010gub.1	LOC91316	UCSC_knowngene	2.75181	up	619	chr22	-	24051972	24059545	intergenic
BC047330		misc_RNA	2.74135	up	1078	chr7	+	24728106	24729165	intergenic
AB027121		misc_RNA	2.71472	up	537	chr18	+	45778671	45779206	intergenic
BC036491		misc_RNA	2.7103	down	3000	chr5	+	143862267	143865248	intergenic
AK092436		misc_RNA	2.70609	down	2009	chr17	-	29295903	29297911	bidirectional
ENST00000437021	AP000351.4	Ensembl	2.70567	down	315	chr22	-	24329510	24333615	intergenic
AK128355		misc_RNA	2.69039	down	2888	chr7	+	55507457	55510345	intergenic
NR_024611	HINT1	RefSeq_NR	2.67832	down	809	chr5	-	130494874	130501026	exon sense-overlapping
BE244504	lincRNA-FAM110A	lincRNA	2.63425	down	447	chr20	-	837118	837565	intergenic
ENST00000434442	RSL24D1P8	Ensembl	2.62598	up	492	chr19	+	12207238	12207730	intergenic
ENST00000415349	AC125238.4	Ensembl	2.62027	down	1299	chr2	-	204629017	204630316	intergenic
DN930364	lincRNA-C6orf70-2	lincRNA	2.61551	down	387	chr6	-	170394056	170395067	intergenic
uc011aio.1	10a.872B9 (locus 10a)	UCSC_knowngene	2.61404	up	359	chr22	+	22569183	22569654	intergenic
ENST00000458392	C17orf88	Ensembl	2.59615	up	2183	chr17	-	44636195	44640161	intron sense-overlapping
AK023096		NRED	2.56501	up	2504	chr9	+	78808309	78810804	exon sense-overlapping
NR_029461	LST1	RefSeq_NR	2.54301	down	653	chr6	+	31553955	31556685	exon sense-overlapping
CR616125		RNAdb	2.53954	down	2765	chr17	+	37321337	37324100	natural antisense
nc-HOXD1-46+	nc-HOXD1-46	HOX cluster	2.53942	up	2057	chr2	-	177037828	177039885	intergenic
ENST00000430239	RPL7P4	Ensembl	2.53823	down	730	chr6	-	30664582	30665312	intergenic
ENST00000456605	AC027612.2	Ensembl	2.53264	up	1438	chr2	-	91872472	91873910	intergenic
ENST00000446789	RP11-120K24.2	Ensembl	2.53064	down	687	chr13	-	113621822	113623138	natural antisense
ENST00000423945	SBDSP	Ensembl	2.52344	down	618	chr7	+	72300003	72307217	intergenic
ENST00000413074	RP11-378J18.3	Ensembl	2.51661	down	1313	chr1	+	222763303	222766374	bidirectional
BC014215		RNAdb	2.51565	down	1809	chr17	-	48240884	48242677	bidirectional
ENST00000318509	RP4-597J3.1	Ensembl	2.50777	down	588	chr1	-	64254385	64254975	intronic antisense
uc010mnp.1	AK311167	UCSC_knowngene	2.50777	down	984	chr9	+	68726484	68767301	intergenic
ENST00000455754	AC106875.1	Ensembl	2.50596	up	1059	chr2	+	11821585	11823449	intergenic
ENST00000500410	AC130352.2	Ensembl	2.50519	up	2162	chr8	-	12452489	12522859	intergenic
ENST00000398858	AC011544.1	Ensembl	2.50322	down	612	chr19	+	1203207	1203822	intergenic
AK096674		misc_RNA	2.50097	down	2809	chr14	-	55534127	55536912	natural antisense
ENST00000504370	RP11-156N15.1	Ensembl	2.49852	down	475	chr5	+	75672499	75672974	intergenic
ENST00000494861	RP11-219G10.1	Ensembl	2.49423	down	601	chr4	-	189270577	189271178	intergenic
ENST00000396818	RPL13P	Ensembl	2.48998	down	632	chr6	+	28829192	28829824	intergenic
ENST00000445730	RP11-525A16.1	Ensembl	2.4839	down	497	chr10	-	112188597	112255954	intergenic
ENST00000467232	CTC-550M4.1	Ensembl	2.47823	up	300	chr5	-	151875278	151875578	intergenic
ENST00000449500	CTD-3184A7.4	Ensembl	2.47175	up	801	chr20	+	62258579	62260177	bidirectional
AF400502		NRED	2.46575	down	1116	chr15	+	25514833	25664606	intronic antisense
NR_026562	C20orf24	RefSeq_NR	2.46504	down	1186	chr20	+	35234191	35240958	exon sense-overlapping
NR_033314	BDNFOS	RefSeq_NR	2.45481	up	1478	chr11	+	27528398	27699348	bidirectional
ENST00000492937	RP11-791I24.4	Ensembl	2.43449	up	441	chr3	-	156389650	156392167	bidirectional
ENST00000500709	AC090984.1	Ensembl	2.43092	up	974	chr15	-	77713043	77776947	natural antisense
AY927624		RNAdb	2.41193	down	294	chrX	-	153628223	153637504	exon sense-overlapping
AK126976		NRED	2.41024	down	3871	chr20	-	47980422	47984296	intergenic
NR_026673	RPL23P8	RefSeq_NR	2.40197	up	523	chr7	+	20866916	20867439	intergenic
ENST00000457251	RP1-101G11.2	Ensembl	2.39449	down	2194	chr22	-	34985076	34987270	intergenic
uc009xtc.2	LOC728190	UCSC_knowngene	2.39108	down	1420	chr10	-	88965544	89102315	intronic antisense
uc001elf.3	COAS3	UCSC_knowngene	2.38742	up	704	chr1	-	144612023	144612727	intergenic
ENST00000422197	RP11-275F13.3	Ensembl	2.38008	down	862	chr1	+	51837950	51838812	intronic antisense
AF085837		misc_RNA	2.37851	up	646	chr2	+	158768309	158768939	intergenic
ENST00000473808	RP11-254G11.1	Ensembl	2.37809	down	480	chr18	-	18699142	18699622	intergenic
NR_027653	KLF6	RefSeq_NR	2.37458	down	4525	chr10	-	3818188	3827473	exon sense-overlapping
NR_024534	ALG3	RefSeq_NR	2.3743	up	1513	chr3	-	183960116	183966759	bidirectional
ENST00000431361	RP5-885L7.11	Ensembl	2.36705	down	668	chr20	-	61431978	61436939	intronic antisense
uc001vsc.1	AK055145	UCSC_knowngene	2.33642	up	2523	chr13	+	112762363	112764886	intergenic
U90437		RNAdb	2.33348	up	368	chr18	-	32720749	32721056	natural antisense
ENST00000449424	KB-1323B2.6	Ensembl	2.33276	down	2593	chr22	+	21821679	21825558	intergenic
ENST00000426615	AC009336.24	Ensembl	2.32982	up	658	chr2	+	177042908	177043737	intergenic
NR_024250	LOC100125556	RefSeq_NR	2.32812	down	1970	chr3	+	125635443	125648865	natural antisense
BC033062		RNAdb	2.30427	down	1375	chr22	-	21821488	21822855	intergenic
ENST00000391892	CTD-2571L23.1	Ensembl	2.29679	down	435	chr19	-	48297722	48298159	intergenic
G43035		misc_RNA	2.28883	up	205	chr7	-	97844520	97844725	intergenic
uc011cmd.1	SDHA	UCSC_knowngene	2.28779	up	1026	chr5	-	1568636	1579695	intergenic
AK130049		NRED	2.28738	up	2232	chr10	+	60588954	60591182	intergenic
NR_033386	KLHDC9	RefSeq_NR	2.2712	down	1117	chr1	+	161068150	161070137	exon sense-overlapping
ENST00000339991	RP11-48B3.1	Ensembl	2.25386	up	1057	chr8	+	81471001	81472058	intergenic
ENST00000483609	AC008746.12	Ensembl	2.253	up	516	chr19	-	54949846	54950362	intergenic
BC028019	lincRNA-C9orf57	lincRNA	2.24539	up	3343	chr9	+	74526576	74600965	bidirectional
uc002dzu.2	BC073928	UCSC_knowngene	2.24244	down	1121	chr16	+	30887232	30906537	natural antisense
ENST00000447763	AP000550.1	Ensembl	2.23491	down	634	chr22	+	21470217	21474047	intergenic
ENST00000416232	RP4-800G7.2	Ensembl	2.23487	down	2804	chr7	+	148984789	148994403	intergenic
ENST00000429980	RP11-143M1.2	Ensembl	2.23268	down	394	chr9	+	72700	88826	intergenic
uc003lfn.2	BC030152	UCSC_knowngene	2.22785	down	914	chr5	-	139780099	139781013	bidirectional
ENST00000452067	CTD-2090I13.2	Ensembl	2.20963	up	703	chr1	-	227598317	227599020	intergenic
ENST00000511422	CTD-2334D19.1	Ensembl	2.20249	down	1114	chr5	+	120116912	120126473	intergenic
ENST00000411669	AC024937.4	Ensembl	2.19958	up	1242	chr3	+	195723608	195725104	intergenic
uc001esd.2	CR617196	UCSC_knowngene	2.19876	up	729	chr1	-	148574411	148575140	intronic antisense
BC037537		misc_RNA	2.19843	down	1613	chr15	+	40666599	40668192	intergenic
ENST00000412466	PMS2L4	Ensembl	2.19042	up	1052	chr7	-	66760594	66767894	natural antisense
ENST00000420330	AC009404.2	Ensembl	2.1886	down	3090	chr2	+	118591512	118599234	intergenic
ENST00000472521	RPS15AP16	Ensembl	2.18755	down	361	chr3	-	128517683	128518044	intronic antisense
ENST00000403144	RP11-111D3.1	Ensembl	2.17204	down	213	chr6	-	98627374	98627587	intergenic
ENST00000480465	RP11-492M23.2	Ensembl	2.16044	down	489	chr10	-	29187924	29188413	intergenic
ENST00000454426	HIST1H2APS2	Ensembl	2.1582	up	370	chr6	-	25882253	25882623	intergenic
ENST00000435343	AL356017.3	Ensembl	2.15769	up	723	chr14	+	95624096	95646262	bidirectional
AK094212		misc_RNA	2.15215	down	2103	chr3	-	117382578	117384681	intergenic
ENST00000234610	MMP23A	Ensembl	2.15052	up	1017	chr1	+	1631380	1633221	intronic antisense
ENST00000451924	RP11-42D20.1	Ensembl	2.14718	down	468	chr3	-	186640074	186640542	intergenic
NR_033354	ZNF519	RefSeq_NR	2.14349	down	2281	chr18	-	14075990	14132489	exon sense-overlapping
ENST00000431339	RP13-204A15.2	Ensembl	2.12535	down	2387	chrX	+	73325406	73327793	intergenic
NR_024553	ZNF204P	RefSeq_NR	2.1227	down	2909	chr6	-	27325601	27343153	intergenic
ENST00000395664	RP13-13A3.1	Ensembl	2.11095	down	511	chrX	-	41181853	41182364	intergenic
ENST00000419718	AC111200.10	Ensembl	2.10583	up	243	chr2	+	87098453	87098696	intergenic
BC020911		misc_RNA	2.10331	down	1309	chr6	+	56405945	56407226	intronic antisense
AK126983		misc_RNA	2.10016	down	5637	chr22	-	24243618	24249255	intergenic
uc010fkq.1	AK124342	UCSC_knowngene	2.09302	down	2022	chr2	-	113399408	113403267	bidirectional
NR_026650	BPHL	RefSeq_NR	2.08483	down	1776	chr6	+	3118925	3153430	exon sense-overlapping
ENST00000444423	RP11-543E8.2	Ensembl	2.08414	up	407	chr1	-	230747751	230748158	intergenic
ENST00000412239	RP11-315I20.1	Ensembl	2.07877	up	570	chr1	-	145493883	145508218	intronic antisense
ENST00000515639	AC005740.3	Ensembl	2.07099	up	522	chr5	-	141275732	141276254	intergenic
ENST00000412512	RP5-1003J2.4	Ensembl	2.07061	up	221	chr1	+	110825155	110825722	intergenic
AK126443		misc_RNA	2.06977	up	2067	chr8	+	97347154	97349223	intergenic
NR_033351	GOLGA8F	RefSeq_NR	2.06959	up	4511	chr15	-	28765515	28778143	intergenic
DN918055	lincRNA-SGIP1	lincRNA	2.06778	down	399	chr1	+	66890612	67423817	exon sense-overlapping
uc.395-	uc.395	UCR	2.06553	down	249	chr16	-	24579002	24579251	intronic antisense
NR_002909	SNHG3	RefSeq_NR	2.06327	down	939	chr1	+	28832495	28836145	exon sense-overlapping
NR_026598	NENF	RefSeq_NR	2.06268	down	934	chr1	+	212606228	212619719	exon sense-overlapping
ENST00000438217	XX-C2158C12.2	Ensembl	2.06111	up	758	chr6	+	171034284	171037576	intergenic
ENST00000439575	RP11-118K6.2	Ensembl	2.05666	up	608	chr10	+	3052722	3055303	intergenic
ENST00000428749	AC018696.1	Ensembl	2.05163	up	219	chr2	+	91635930	91636149	intergenic
BC036224		misc_RNA	2.03903	up	1922	chr3	-	47420584	47422489	bidirectional
uc003bcm.2	BC038245	UCSC_knowngene	2.03626	down	1074	chr22	-	42760536	42765180	intergenic
ENST00000449095	AC060773.1	Ensembl	2.03207	down	273	chr15	+	77570806	77571079	intronic antisense
AK123369		misc_RNA	2.02328	down	2244	chr2	+	61153043	61155287	intergenic
AK128767		misc_RNA	2.02176	up	1999	chr19	+	57144496	57146493	intergenic
ENST00000466800	RP11-120B7.1	Ensembl	2.02147	up	359	chr5	+	107929309	107929668	intergenic
AF088003		misc_RNA	2.0179	up	647	chr12	+	50551206	50551843	intronic antisense
NR_024181	ZNF577	RefSeq_NR	2.01668	up	988	chr19	-	52359055	52391189	exon sense-overlapping
NR_024024	ACAA1	RefSeq_NR	2.01411	down	1965	chr3	-	38164201	38178733	exon sense-overlapping
ENST00000503270	RP11-93I21.1	Ensembl	2.00618	down	455	chr4	-	125384020	125384475	intergenic
AL136790		NRED	2.00584	up	967	chr17	-	20433355	20434194	intergenic
NR_027320	CSNK1A1P	RefSeq_NR	2.00359	up	1718	chr15	-	37091301	37110707	intronic antisense
