# Supplementary material for: Aberrant Expression of Long Noncoding RNAs in Autistic Brain
Source: J Mol Neurosci. 2012 Sep 5;49(3):589–93. doi: 10.1007/s12031-012-9880-8 (PMC3566384; doi:10.1007/s12031-012-9880-8)
Supplement: Supplementary file 3 — List and annotation of all differentially expressed mRNAs (XLS 693 kb) [file 12031_2012_9880_MOESM3_ESM.xls]

## Sheet: Autism vs Ctrl PFC
Differentially Expressed mRNAs Identified in ASD Prefrontal Cortex versus Control Prefrontal Cortex
seqname	GeneSymbol	unigene	ProteinAccession	EntrezID	FCAbsolute	regulation	chrom	strand	txStart	txEnd	source
NM_015146	40794	Hs.522057	NP_055961	23176	2.84489	up in ASD	chr5	-	132091696	132113067	RefSeq_coding
NM_001163438	LOC644538	Hs.42239	NP_001156910	644538	2.56719	up in ASD	chrX	+	134124967	134126500	RefSeq_coding
NM_001135740	PNCK	Hs.436667	NP_001129212	139728	11.5399	up in ASD	chrX	-	152935189	152938743	RefSeq_coding
NM_005089	ZRSR2	Hs.171909	NP_005080	8233	2.40065	up in ASD	chrX	+	15808573	15841380	RefSeq_coding
NM_001395	DUSP9	Hs.144879	NP_001386	1852	2.5709	up in ASD	chrX	+	152907896	152916780	RefSeq_coding
NM_173518	C8orf45	Hs.437006	NP_775789	157777	2.36761	up in ASD	chr8	+	67782983	67834282	RefSeq_coding
NM_015272	RPGRIP1L	Hs.298382	NP_056087	23322	3.30639	up in ASD	chr16	-	53633822	53737771	RefSeq_coding
NM_001127453	DFNA5	Hs.520708	NP_004394	1687	15.3034	up in ASD	chr7	-	24737973	24797083	RefSeq_coding
NM_001105206	LAMA4	Hs.654572	NP_002281	3910	2.09928	up in ASD	chr6	-	112429133	112575828	RefSeq_coding
NM_182584	C20orf203	Hs.353262	NP_872390	284805	2.41689	up in ASD	chr20	-	31219427	31239783	RefSeq_coding
NM_201559	FOXO3	Hs.220950	NP_963853	2309	16.4533	up in ASD	chr6	+	108881025	109005971	RefSeq_coding
NM_001001683	MED11	Hs.725355	NP_001001683	400569	2.83999	up in ASD	chr17	+	4634722	4636894	RefSeq_coding
NM_001178029	DCI	Hs.403436	NP_001910	1632	3.22642	up in ASD	chr16	-	2289872	2301602	RefSeq_coding
NM_006528	TFPI2	Hs.438231	NP_006519	7980	7.26993	up in ASD	chr7	-	93515744	93520065	RefSeq_coding
NM_001103146	GIGYF2	Hs.565319	NP_056390	26058	2.13395	up in ASD	chr2	+	233562014	233725285	RefSeq_coding
NM_013402	FADS1	Hs.503546	NP_037534	3992	2.15922	up in ASD	chr11	-	61567102	61584529	RefSeq_coding
NM_031439	SOX7	Hs.709543	NP_113627	83595	2.01471	up in ASD	chr8	-	10581278	10588022	RefSeq_coding
NM_138350	THAP3	Hs.689006	NP_612359	90326	2.9091	up in ASD	chr1	+	6685251	6695645	RefSeq_coding
NM_015873	VILL	Hs.103665	NP_056957	50853	2.98037	up in ASD	chr3	+	38035077	38048675	RefSeq_coding
NM_000258	MYL3	Hs.517939	NP_000249	4634	3.00712	up in ASD	chr3	-	46899356	46904973	RefSeq_coding
NM_178868	CMTM8	Hs.154986	NP_849199	152189	2.42141	up in ASD	chr3	+	32280170	32411811	RefSeq_coding
NM_001014279	C5orf39	Hs.529385	NP_001014301	389289	2.47341	up in ASD	chr5	-	43039182	43040447	RefSeq_coding
NM_001037343	CDKL5	Hs.659851	NP_003150	6792	2.1473	up in ASD	chrX	+	18460343	18671747	RefSeq_coding
NM_001103176	CNPY1	Hs.146751	NP_001096646	285888	4.50675	up in ASD	chr7	-	155293952	155326539	RefSeq_coding
NM_004532	MUC4	Hs.369646	NP_612154	4585	2.07696	up in ASD	chr3	-	195473639	195539148	RefSeq_coding
NM_015352	POFUT1	Hs.472409	NP_758436	23509	2.02278	up in ASD	chr20	+	30795695	30826466	RefSeq_coding
NM_024861	C2orf54	Hs.193745	NP_079137	79919	4.8317	up in ASD	chr2	-	241825465	241831452	RefSeq_coding
NM_020433	JPH2	Hs.441737	NP_787109	57158	3.75356	up in ASD	chr20	-	42740336	42816218	RefSeq_coding
NM_170742	KCNJ16	Hs.463985	NP_733938	3773	3.10117	up in ASD	chr17	+	68100994	68131744	RefSeq_coding
NM_001177388	LGALS3	Hs.531081	NP_002297	3958	2.53878	up in ASD	chr14	+	55595934	55612147	RefSeq_coding
NM_032483	PPAPDC1B	Hs.567619	NP_115872	84513	2.09544	up in ASD	chr8	-	38122259	38126738	RefSeq_coding
NM_001130025	FAM115C	Hs.729402	NP_775949	285966	2.90671	up in ASD	chr7	+	143318044	143422175	RefSeq_coding
NM_031941	USHBP1	Hs.512773	NP_114147	83878	20.1727	up in ASD	chr19	-	17360848	17375544	RefSeq_coding
NM_181715	CRTC2	Hs.406392	NP_859066	200186	2.16776	up in ASD	chr1	-	153920153	153931043	RefSeq_coding
NM_182487	OLFML2A	Hs.357004	NP_872293	169611	2.06511	up in ASD	chr9	+	127539436	127577157	RefSeq_coding
NM_178497	C4orf26	Hs.24510	NP_848592	152816	2.51899	up in ASD	chr4	+	76481257	76489927	RefSeq_coding
NM_017828	COMMD4	Hs.351327	NP_060298	54939	2.13206	up in ASD	chr15	+	75628373	75632612	RefSeq_coding
NM_013268	LGALS13	Hs.23671	NP_037400	29124	2.09963	up in ASD	chr19	+	40093168	40098113	RefSeq_coding
NM_002616	PER1	Hs.445534	NP_002607	5187	2.63105	up in ASD	chr17	-	8043788	8055753	RefSeq_coding
NM_001042680	C19orf28	Hs.656901	NP_778148	126321	2.12554	up in ASD	chr19	-	3538264	3557571	RefSeq_coding
NM_213618	ST5	Hs.117715	NP_998783	6764	2.43154	up in ASD	chr11	-	8714899	8832224	RefSeq_coding
NM_018421	TBC1D2	Hs.371016	NP_060891	55357	2.3931	up in ASD	chr9	-	100961280	101018003	RefSeq_coding
NM_183009	KIAA1429	Hs.202238	NP_892121	25962	2.47201	up in ASD	chr8	-	95523206	95565688	RefSeq_coding
NM_016499	TMEM216	Hs.26745	NP_057583	51259	2.37277	up in ASD	chr11	+	61159831	61166323	RefSeq_coding
NM_001409	MEGF6	Hs.593645	NP_001400	1953	2.04473	up in ASD	chr1	-	3404512	3528059	RefSeq_coding
NM_012113	CA14	Hs.528988	NP_036245	23632	2.18829	up in ASD	chr1	+	150230217	150237476	RefSeq_coding
NM_144506	KLK8	Hs.104570	NP_653090	11202	2.42398	up in ASD	chr19	-	51499263	51504958	RefSeq_coding
NM_012429	SEC14L2	Hs.335614	NP_203740	23541	3.59198	up in ASD	chr22	+	30792932	30821277	RefSeq_coding
NM_004452	ESRRB	Hs.435845	NP_004443	2103	4.13134	up in ASD	chr14	+	76837689	76968178	RefSeq_coding
NM_023944	CYP4F12	Hs.131459	NP_076433	66002	2.37825	up in ASD	chr19	+	15783885	15807984	RefSeq_coding
NM_001137601	ZBTB42	Hs.170853	NP_001131073	100128927	2.66301	up in ASD	chr14	+	105266932	105271046	RefSeq_coding
NM_019069	WDR5B	Hs.567513	NP_061942	54554	10.0107	up in ASD	chr3	-	122130699	122134882	RefSeq_coding
NM_001031715	IQCH	Hs.657894	NP_073621	64799	6.12625	up in ASD	chr15	+	67547137	67794141	RefSeq_coding
NM_001172775	ZNF555	Hs.47712	NP_690004	148254	2.45518	up in ASD	chr19	+	2841432	2860472	RefSeq_coding
NM_153608	ZNF114	Hs.511883	NP_705836	163071	2.30937	up in ASD	chr19	+	48774653	48790863	RefSeq_coding
NM_020170	NCLN	Hs.657032	NP_064555	56926	4.55858	up in ASD	chr19	+	3185874	3209572	RefSeq_coding
NM_001105568	KIF13A	Hs.189915	NP_071396	63971	2.51601	up in ASD	chr6	-	17760584	17987799	RefSeq_coding
NM_001166240	CGREF1	Hs.159525	NP_006560	10669	2.093	up in ASD	chr2	-	27322221	27341995	RefSeq_coding
NM_001004320	TMEM195	Hs.670634	NP_001004320	392636	2.40026	up in ASD	chr7	-	15239942	15601640	RefSeq_coding
NM_057176	BSND	Hs.151291	NP_476517	7809	3.04022	up in ASD	chr1	+	55464616	55474464	RefSeq_coding
NM_001135218	TAF12	Hs.530251	NP_005635	6883	2.01363	up in ASD	chr1	-	28929610	28969604	RefSeq_coding
NM_001040098	MOSPD3	Hs.521086	NP_076438	64598	3.94337	up in ASD	chr7	+	100210052	100212998	RefSeq_coding
NM_033068	ACPT	Hs.293394	NP_149059	93650	4.61252	up in ASD	chr19	+	51293671	51298481	RefSeq_coding
NM_181889	UBE2D3	Hs.518773	NP_871622	7323	2.45195	Down in ASD	chr4	-	103717133	103749307	RefSeq_coding
NM_014488	RAB30	Hs.40758	NP_055303	27314	5.763	Down in ASD	chr11	-	82692478	82782884	RefSeq_coding
NM_004235	KLF4	Hs.376206	NP_004226	9314	4.56748	Down in ASD	chr9	-	110247134	110252047	RefSeq_coding
NM_001037808	EIF3C	Hs.567374	NP_003743	8663	5.198	Down in ASD	chr16	-	28390904	28415165	RefSeq_coding
NM_001114394	PAPD4	Hs.418198	NP_776158	167153	4.69932	Down in ASD	chr5	+	78908242	78982471	RefSeq_coding
NM_001270	CHD1	Hs.643465	NP_001261	1105	3.87468	Down in ASD	chr5	-	98190908	98262238	RefSeq_coding
NM_003292	TPR	Hs.279640	NP_003283	7175	5.72946	Down in ASD	chr1	-	186280787	186344457	RefSeq_coding
NM_001024644	XCR1	Hs.248116	NP_005274	2829	2.43334	Down in ASD	chr3	-	46062291	46068979	RefSeq_coding
NM_000259	MYO5A	Hs.21213	NP_001135967	4644	2.87092	Down in ASD	chr15	-	52599479	52821247	RefSeq_coding
NM_173505	ANKRD29	Hs.374774	NP_775776	147463	2.07287	Down in ASD	chr18	-	21179979	21242849	RefSeq_coding
NM_175607	CNTN4	Hs.298705	NP_783200	152330	2.1427	Down in ASD	chr3	+	2142246	3099644	RefSeq_coding
NM_000973	RPL8	Hs.178551	NP_150644	6132	4.17917	Down in ASD	chr8	-	146015154	146017805	RefSeq_coding
NM_001039884	ZNF826				5.84763	Down in ASD	chr19	-	20574520	20607762	RefSeq_coding
NM_198150	ARSK	Hs.585051	NP_937793	153642	2.27649	Down in ASD	chr5	+	94890824	94940805	RefSeq_coding
NM_199039	KLHL5	Hs.272251	NP_950240	51088	2.3301	Down in ASD	chr4	+	39063851	39127852	RefSeq_coding
NM_013450	BAZ2B	Hs.470369	NP_038478	29994	3.08012	Down in ASD	chr2	-	160175491	160473059	RefSeq_coding
NM_014153	ZC3H7A	Hs.371856	NP_054872	29066	2.13209	Down in ASD	chr16	-	11844442	11876408	RefSeq_coding
NM_001001480	KRTAP5-5	Hs.653467	NP_001001480	439915	3.80378	Down in ASD	chr11	+	1651032	1652157	RefSeq_coding
NM_001042386	PREPL	Hs.727511	NP_006027	9581	5.59611	Down in ASD	chr2	-	44544749	44586888	RefSeq_coding
NM_148174	AZIN1	Hs.459106	NP_680479	51582	2.68327	Down in ASD	chr8	-	103838536	103876397	RefSeq_coding
NM_177454	FAM171B	Hs.28872	NP_803237	165215	2.28751	Down in ASD	chr2	+	187558788	187628510	RefSeq_coding
NM_014849	SV2A	Hs.516153	NP_055664	9900	3.37258	Down in ASD	chr1	-	149874875	149889434	RefSeq_coding
NM_001336	CTSZ	Hs.252549	NP_001327	1522	3.41681	Down in ASD	chr20	-	57570241	57582309	RefSeq_coding
NM_012316	KPNA6	Hs.470588	NP_036448	23633	2.99321	Down in ASD	chr1	+	32573643	32642166	RefSeq_coding
NM_004815	ARHGAP29	Hs.483238	NP_004806	9411	3.87404	Down in ASD	chr1	-	94634463	94703307	RefSeq_coding
NM_001803	CD52	Hs.276770	NP_001794	1043	2.17324	Down in ASD	chr1	+	26644410	26647013	RefSeq_coding
NM_001174063	FGFR1	Hs.264887	NP_075598	2260	2.98764	Down in ASD	chr8	-	38268656	38326352	RefSeq_coding
NM_001042618	PARP2	Hs.409412	NP_005475	10038	5.75254	Down in ASD	chr14	+	20811772	20826062	RefSeq_coding
NM_014396	VPS41	Hs.592184	NP_542198	27072	3.11581	Down in ASD	chr7	-	38763543	38948800	RefSeq_coding
NM_016546	C1RL	Hs.631730	NP_057630	51279	2.52127	Down in ASD	chr12	-	7247146	7261869	RefSeq_coding
NM_014720	SLK	Hs.591922	NP_055535	9748	2.01462	Down in ASD	chr10	+	105727469	105787342	RefSeq_coding
NM_004362	CLGN	Hs.86368	NP_004353	1047	4.55869	Down in ASD	chr4	-	141309608	141348815	RefSeq_coding
NM_032795	RPUSD4	Hs.150458	NP_116184	84881	4.9742	Down in ASD	chr11	-	126071989	126081587	RefSeq_coding
NM_001923	DDB1	Hs.290758	NP_001914	1642	2.7565	Down in ASD	chr11	-	61066919	61100666	RefSeq_coding
NM_014946	SPAST	Hs.468091	NP_955468	6683	4.44091	Down in ASD	chr2	+	32288679	32382705	RefSeq_coding
NM_001077484	SLC38A1	Hs.533770	NP_109599	81539	7.42604	Down in ASD	chr12	-	46576842	46663208	RefSeq_coding
NM_001143917	LYSMD2	Hs.603629	NP_699205	256586	2.14295	Down in ASD	chr15	-	52015261	52043650	RefSeq_coding
NM_032012	C9orf5	Hs.308074	NP_114401	23731	11.2786	Down in ASD	chr9	-	111777415	111882225	RefSeq_coding
NM_032868	MPND	Hs.321689	NP_116257	84954	2.15254	Down in ASD	chr19	+	4343523	4360082	RefSeq_coding
NM_017599	VEZT	Hs.24135	NP_060069	55591	13.4173	Down in ASD	chr12	+	95611521	95696566	RefSeq_coding
NM_001099661	EIF3CL	Hs.535464	NP_001093131	728689	3.49395	Down in ASD	chr16	-	28390900	28415162	RefSeq_coding
NM_018905	PCDHA2	Hs.199343		56117	2.97166	Down in ASD	chr5	+	140174443	140391929	RefSeq_coding
NM_001042493	C6orf162	Hs.70769	NP_065158	57150	2.06994	Down in ASD	chr6	+	88032305	88052043	RefSeq_coding
NM_153252	BRWD3	Hs.147027	NP_694984	254065	4.14943	Down in ASD	chrX	-	79924986	80065233	RefSeq_coding
NM_024704	KIF16B	Hs.101774	NP_078980	55614	2.74109	Down in ASD	chr20	-	16252748	16554078	RefSeq_coding
NM_004892	SEC22B	Hs.632438	NP_004883	9554	6.7305	Down in ASD	chr1	+	145096406	145116922	RefSeq_coding
NM_024544	MUL1	Hs.10101	NP_078820	79594	2.39809	Down in ASD	chr1	-	20825942	20834674	RefSeq_coding
NM_002583	PAWR	Hs.643130	NP_002574	5074	2.04302	Down in ASD	chr12	-	79985746	80084790	RefSeq_coding
NM_015275	KIAA1033	Hs.12144	NP_056090	23325	7.23448	Down in ASD	chr12	+	105501491	105562904	RefSeq_coding
NM_001040440	CCDC112	Hs.436121	NP_689762	153733	4.68138	Down in ASD	chr5	-	114602884	114632458	RefSeq_coding
NM_017797	BTBD2	Hs.465543	NP_060267	55643	2.17973	Down in ASD	chr19	-	1985446	2015702	RefSeq_coding
NM_001068	TOP2B	Hs.475733	NP_001059	7155	3.35109	Down in ASD	chr3	-	25639474	25705788	RefSeq_coding
NM_001160308	SETDB2	Hs.631789	NP_114121	83852	3.9035	Down in ASD	chr13	+	50025687	50069138	RefSeq_coding
NM_001134876	C14orf80	Hs.720306	NP_001185912	283643	2.2118	Down in ASD	chr14	+	105957585	105965584	RefSeq_coding
NM_007027	TOPBP1	Hs.593379	NP_008958	11073	6.653	Down in ASD	chr3	-	133319449	133380737	RefSeq_coding
NM_016131	RAB10	Hs.467960	NP_057215	10890	2.49914	Down in ASD	chr2	+	26256728	26360322	RefSeq_coding
NM_001102654	NTF3	Hs.99171	NP_002518	4908	2.21084	Down in ASD	chr12	+	5541279	5604463	RefSeq_coding
NM_003033	ST3GAL1	Hs.374257	NP_775479	6482	3.26906	Down in ASD	chr8	-	134467090	134584183	RefSeq_coding
NM_024293	FAM134A	Hs.516707	NP_077269	79137	3.84124	Down in ASD	chr2	+	220042938	220050190	RefSeq_coding
NM_005050	ABCD4	Hs.94395	NP_005041	5826	5.08833	Down in ASD	chr14	-	74751979	74769767	RefSeq_coding
NM_024678	NARS2	Hs.503389	NP_078954	79731	3.11002	Down in ASD	chr11	-	78147016	78285909	RefSeq_coding
NM_017847	C1orf27	Hs.371210	NP_060317	54953	2.00446	Down in ASD	chr1	+	186344889	186390502	RefSeq_coding
NM_006048	UBE4B	Hs.593974	NP_006039	10277	4.56171	Down in ASD	chr1	+	10093015	10241294	RefSeq_coding
NM_012143	TFIP11	Hs.20225	NP_036275	24144	2.45945	Down in ASD	chr22	-	26887893	26908437	RefSeq_coding
NM_024420	PLA2G4A	Hs.497200	NP_077734	5321	4.45765	Down in ASD	chr1	+	186798031	186958105	RefSeq_coding
NM_001163023	PLK1S1	Hs.187635	NP_060944	55857	7.78512	Down in ASD	chr20	+	21106623	21227256	RefSeq_coding
NM_012140	SLC25A10	Hs.548187	NP_036272	1468	4.83148	Down in ASD	chr17	+	79679370	79688041	RefSeq_coding
NM_005688	ABCC5	Hs.728765	NP_005679	10057	3.04253	Down in ASD	chr3	-	183637725	183735727	RefSeq_coding
NM_012297	G3BP2	Hs.303676	NP_987101	9908	5.26197	Down in ASD	chr4	-	76567954	76598343	RefSeq_coding
NM_201555	FHL2	Hs.443687	NP_963851	2274	3.13175	Down in ASD	chr2	-	105977284	106015681	RefSeq_coding
NM_014880	CD302	Hs.130014	NP_055695	9936	2.00581	Down in ASD	chr2	-	160625140	160654766	RefSeq_coding
NM_133505	DCN	Hs.728830	NP_598014	1634	2.09399	Down in ASD	chr12	-	91539035	91572329	RefSeq_coding
NM_022493	NARFL	Hs.513247	NP_071938	64428	3.48156	Down in ASD	chr16	-	779770	790997	RefSeq_coding
NM_002388	MCM3	Hs.179565	NP_002379	4172	4.45931	Down in ASD	chr6	-	52128811	52149582	RefSeq_coding
NM_017714	TASP1	Hs.348297	NP_060184	55617	3.35136	Down in ASD	chr20	-	13370036	13619583	RefSeq_coding
NM_194285	SPTY2D1	Hs.729389	NP_919261	144108	2.69756	Down in ASD	chr11	-	18627948	18656020	RefSeq_coding
NM_016374	ARID4B	Hs.575782	NP_112739	51742	3.11441	Down in ASD	chr1	-	235330210	235491532	RefSeq_coding
NM_014041	SPCS1	Hs.11125	NP_054760	28972	2.43854	Down in ASD	chr3	+	52739856	52742195	RefSeq_coding
NM_020349	ANKRD2	Hs.73708	NP_065082	26287	2.6491	Down in ASD	chr10	+	99332255	99343639	RefSeq_coding
NM_021952	ELAVL4	Hs.213050	NP_068771	1996	2.13197	Down in ASD	chr1	+	50574593	50667540	RefSeq_coding
NM_152727	CPNE2	Hs.339809	NP_689940	221184	2.27802	Down in ASD	chr16	+	57126509	57181876	RefSeq_coding
NM_006659	TUBGCP2	Hs.523370	NP_006650	10844	7.68497	Down in ASD	chr10	-	135093137	135122644	RefSeq_coding
NM_001042405	CEP170	Hs.533635	NP_055627	9859	7.03622	Down in ASD	chr1	-	243287730	243418708	RefSeq_coding
NM_001002811	PDE4DIP	Hs.728768	NP_071754	9659	3.3431	Down in ASD	chr1	-	144890590	144932032	RefSeq_coding
NM_022058	SLC4A10	Hs.333958	NP_071341	57282	4.17091	Down in ASD	chr2	+	162480844	162841785	RefSeq_coding
NM_133494	NEK7	Hs.728964	NP_598001	140609	4.40548	Down in ASD	chr1	+	198126107	198291546	RefSeq_coding
NM_014881	DCLRE1A	Hs.1560	NP_055696	9937	7.74373	Down in ASD	chr10	-	115594483	115613859	RefSeq_coding
NM_144665	SESN3	Hs.659934	NP_653266	143686	4.05842	Down in ASD	chr11	-	94906132	94964246	RefSeq_coding
NM_012319	SLC39A6	Hs.729034	NP_036451	25800	2.75399	Down in ASD	chr18	-	33688494	33709357	RefSeq_coding
NM_013233	STK39	Hs.276271	NP_037365	27347	2.02646	Down in ASD	chr2	-	168810530	169104105	RefSeq_coding
NM_015336	ZDHHC17	Hs.4014	NP_056151	23390	3.80256	Down in ASD	chr12	+	77157853	77247474	RefSeq_coding

## Sheet: Autism vs Ctrl Cerebellum
Differentially expressed mRNAs identified in ASD Cerebellum versus Control Cerebellum
seqname	GeneSymbol	EntrezID	unigene	ProteinAccession	FCAbsolute	regulation	chrom	strand	txStart	txEnd	source
NM_052855	ANKRD40	91369	Hs.463426	NP_443087	2.36682	Up in ASD	chr17	-	48770551	48785270	RefSeq_coding
NM_021025	TLX3	30012	Hs.249125	NP_066305	2.39765	Up in ASD	chr5	+	170736287	170739137	RefSeq_coding
NM_032411	C2orf40	84417	Hs.43125	NP_115787	2.66367	Up in ASD	chr2	+	106682112	106694601	RefSeq_coding
NM_015482	SLC22A23	63027	Hs.713588	NP_068764	3.79867	Up in ASD	chr6	-	3269206	3456793	RefSeq_coding
NM_003848	SUCLG2	8801	Hs.644919	NP_003839	3.12145	Up in ASD	chr3	-	67425141	67705038	RefSeq_coding
NM_001114090	NGEF	25791	Hs.97316	NP_062824	2.29196	Up in ASD	chr2	-	233743395	233792861	RefSeq_coding
NM_003481	USP5	8078	Hs.631661	NP_003472	2.96756	Up in ASD	chr12	+	6961290	6975793	RefSeq_coding
NM_002100	GYPB	2994	Hs.654368	NP_002091	2.87295	Up in ASD	chr4	-	144917256	144940496	RefSeq_coding
NM_006572	GNA13	10672	Hs.515018	NP_006563	2.83036	Up in ASD	chr17	-	63005408	63052920	RefSeq_coding
NM_015055	SWAP70	23075	Hs.153026	NP_055870	3.07354	Up in ASD	chr11	+	9685627	9774505	RefSeq_coding
NM_177987	TUBB8	347688	Hs.532659	NP_817124	3.9061	Up in ASD	chr10	-	92827	95178	RefSeq_coding
NM_001144918	FGFR2	2263	Hs.533683	NP_075259	2.05523	Up in ASD	chr10	-	123237844	123357972	RefSeq_coding
NM_001736	C5AR1	728	Hs.2161	NP_001727	2.42641	Up in ASD	chr19	+	47813103	47825327	RefSeq_coding
NM_212474	FN1	2335	Hs.203717	NP_997647	2.73897	Up in ASD	chr2	-	216225180	216300791	RefSeq_coding
NM_182704	SELV	348303	Hs.319284	NP_874363	2.04799	Up in ASD	chr19	+	40005752	40011326	RefSeq_coding
NM_016632	ARL17A	641522	Hs.720602		2.47803	Up in ASD	chr17	-	44376500	44439163	RefSeq_coding
NM_001065	TNFRSF1A	7132	Hs.279594	NP_001056	6.7241	Up in ASD	chr12	-	6437923	6451261	RefSeq_coding
NM_000702	ATP1A2	477	Hs.34114	NP_000693	3.14237	Up in ASD	chr1	+	160085519	160113372	RefSeq_coding
NM_014629	ARHGEF10	9639	Hs.98594	NP_055444	6.36399	Up in ASD	chr8	+	1772148	1906806	RefSeq_coding
NM_018295	TMEM140	55281	Hs.729122	NP_060765	4.46022	Up in ASD	chr7	+	134832765	134850966	RefSeq_coding
NM_001001694	IL17REL	400935	Hs.526712	NP_001001694	2.47546	Up in ASD	chr22	-	50432941	50451055	RefSeq_coding
NM_001172665	RAB40C	57799	Hs.459630	NP_066991	2.26991	Up in ASD	chr16	+	640076	679273	RefSeq_coding
NM_005634	SOX3	6658	Hs.157429	NP_005625	2.06428	Up in ASD	chrX	-	139585151	139587225	RefSeq_coding
NM_000138	FBN1	2200	Hs.591133	NP_000129	2.91171	Up in ASD	chr15	-	48700503	48937985	RefSeq_coding
NM_000676	ADORA2B	136	Hs.167046	NP_000667	2.23057	Up in ASD	chr17	+	15848230	15879210	RefSeq_coding
NM_001166266	LTBP1	4052	Hs.619315	NP_996826	2.90084	Up in ASD	chr2	+	33359663	33624573	RefSeq_coding
NM_007085	FSTL1	11167	Hs.269512	NP_009016	3.43749	Up in ASD	chr3	-	120113061	120169918	RefSeq_coding
NM_006477	RASL10A	10633	Hs.73088	NP_006468	2.30344	Up in ASD	chr22	-	29708922	29711748	RefSeq_coding
NM_001024660	KALRN	8997	Hs.8004	NP_008995	2.74964	Up in ASD	chr3	+	123813557	124440035	RefSeq_coding
NM_002747	MAPK4	5596	Hs.433728	NP_002738	4.2812	Up in ASD	chr18	+	48086483	48258195	RefSeq_coding
NM_020129	LGALS14	56891	Hs.24236	NP_982297	7.88758	Up in ASD	chr19	+	40194945	40200087	RefSeq_coding
NM_181866	ACOT7	11332	Hs.126137	NP_863656	4.8926	Up in ASD	chr1	-	6324332	6419004	RefSeq_coding
NM_013410	AK3L1	205	Hs.10862	NP_982289	2.6084	Up in ASD	chr1	+	65613885	65693173	RefSeq_coding
NM_020236	MRPL1	65008	Hs.532019	NP_064621	6.25639	Up in ASD	chr4	+	78783804	78873944	RefSeq_coding
NM_206929	SYTL2	54843	Hs.369520	NP_996813	5.02518	Up in ASD	chr11	-	85405266	85430196	RefSeq_coding
NM_001161347	CHFR	55743	Hs.720197	NP_060693	3.70544	Up in ASD	chr12	-	133416937	133464204	RefSeq_coding
NM_145290	GPR125	166647	Hs.99195	NP_660333	3.33314	Up in ASD	chr4	-	22388998	22517672	RefSeq_coding
NM_001040217	FAM63A	55793	Hs.3346	NP_060849	3.95565	Up in ASD	chr1	-	150969301	150979385	RefSeq_coding
NM_005239	ETS2	2114	Hs.644231	NP_005230	3.27118	Up in ASD	chr21	+	40177848	40196876	RefSeq_coding
NM_153649	TPM3	7170	Hs.644306	NP_705935	2.45545	Up in ASD	chr1	-	154127779	154155725	RefSeq_coding
NM_206595	ESRRG	2104	Hs.444225	NP_996318	2.03943	Up in ASD	chr1	-	216676587	217262976	RefSeq_coding
NM_000905	NPY	4852	Hs.1832	NP_000896	6.82099	Up in ASD	chr7	+	24323806	24331484	RefSeq_coding
NM_080794	MRPL39	54148	Hs.420696	NP_542984	2.89919	Up in ASD	chr21	-	26957969	26979801	RefSeq_coding
NM_001017921	VMAC	400673	Hs.620821	NP_001017921	3.87762	Up in ASD	chr19	+	5904851	5910261	RefSeq_coding
NM_017828	COMMD4	54939	Hs.351327	NP_060298	3.33476	Up in ASD	chr15	+	75628373	75632612	RefSeq_coding
NM_007084	SOX21	11166	Hs.187577	NP_009015	3.77973	Up in ASD	chr13	-	95361881	95364389	RefSeq_coding
NM_030784	GPR63	81491	Hs.632612	NP_110411	2.55109	Up in ASD	chr6	-	97245888	97285353	RefSeq_coding
NM_001009998	SSBP4	170463	Hs.515259	NP_116016	3.0194	Up in ASD	chr19	+	18530220	18545371	RefSeq_coding
NM_001010863	C10orf128	170371	Hs.385493	NP_001010863	2.11156	Up in ASD	chr10	-	50363892	50396407	RefSeq_coding
NM_183006	DLGAP4	22839	Hs.249600	NP_892118	5.02009	Up in ASD	chr20	+	35090141	35157038	RefSeq_coding
NM_178422	PAQR7	164091	Hs.523652	NP_848509	2.18412	Up in ASD	chr1	-	26187975	26197744	RefSeq_coding
NM_024873	TNIP3	79931	Hs.208206	NP_079149	4.07826	Up in ASD	chr4	-	122052565	122085476	RefSeq_coding
NM_001103160	SH2D5	400745	Hs.591522	NP_001096631	2.25562	Up in ASD	chr1	-	21046224	21059133	RefSeq_coding
NM_198147	ABHD15	116236	Hs.106510	NP_937790	2.31719	Up in ASD	chr17	-	27887690	27894042	RefSeq_coding
NM_152221	CSNK1E	1454	Hs.474833	NP_689407	3.45773	Up in ASD	chr22	-	38686697	38713413	RefSeq_coding
NM_001042383	CEP63	80254	Hs.443301	NP_079456	2.36573	Up in ASD	chr3	+	134204574	134283870	RefSeq_coding
NM_016239	MYO15A	51168	Hs.462390	NP_057323	3.04622	Up in ASD	chr17	+	18012019	18083115	RefSeq_coding
NM_178011	LRRTM3	347731	Hs.652155	NP_821079	2.04708	Up in ASD	chr10	+	68685791	68860867	RefSeq_coding
NM_173633	TMEM145	284339	Hs.382075	NP_775904	3.62231	Up in ASD	chr19	+	42817476	42829214	RefSeq_coding
NM_004810	GRAP2	9402	Hs.517499	NP_004801	2.36521	Up in ASD	chr22	+	40297085	40367384	RefSeq_coding
NM_001083537	FAM86B1	85002	Hs.720105	NP_001077006	2.47113	Up in ASD	chr8	-	12039613	12051624	RefSeq_coding
NM_001017535	VDR	7421	Hs.524368	NP_001017536	4.01736	Up in ASD	chr12	-	48235321	48298814	RefSeq_coding
NM_006308	HSPB3	8988	Hs.41707	NP_006299	9.85503	Up in ASD	chr5	+	53751444	53752207	RefSeq_coding
NM_198403	MMD2	221938	Hs.558694	NP_940685	2.4413	Up in ASD	chr7	-	4945620	4998844	RefSeq_coding
NM_183376	ARRDC4	91947	Hs.6093	NP_899232	5.66918	Up in ASD	chr15	+	98503932	98517067	RefSeq_coding
NM_014470	RND1	27289	Hs.124940	NP_055285	2.3377	Up in ASD	chr12	-	49250916	49259653	RefSeq_coding
NM_014037	SLC6A16	28968	Hs.130949	NP_054756	2.4922	Up in ASD	chr19	-	49792893	49828474	RefSeq_coding
NM_002825	PTN	5764	Hs.371249	NP_002816	4.77279	Up in ASD	chr7	-	136912091	137028546	RefSeq_coding
NM_001170752	SRPX	8406	Hs.15154	NP_006298	2.12485	Up in ASD	chrX	-	38008588	38080177	RefSeq_coding
NM_001079877	RASA4	10156	Hs.696339	NP_008920	2.87823	Up in ASD	chr7	-	102220093	102257205	RefSeq_coding
NM_018090	NECAP2	55707	Hs.437385	NP_060560	2.63317	Up in ASD	chr1	+	16767166	16786582	RefSeq_coding
NM_017521	FEV	54738	Hs.234759	NP_059991	4.72785	Up in ASD	chr2	-	219845808	219850379	RefSeq_coding
NM_022475	HHIP	64399	Hs.507991	NP_071920	3.04666	Up in ASD	chr4	+	145567172	145659881	RefSeq_coding
NM_021133	RNASEL	6041	Hs.518545	NP_066956	3.37945	Up in ASD	chr1	-	182542771	182556108	RefSeq_coding
NM_025184	EFHC2	80258	Hs.521953	NP_079460	2.82848	Up in ASD	chrX	-	44007128	44202923	RefSeq_coding
NM_004592	SFRS8	6433	Hs.308171	NP_004583	2.34915	Up in ASD	chr12	+	132195634	132284282	RefSeq_coding
NM_001142771	PCDH15	65217	Hs.280209	NP_149045	2.12143	Up in ASD	chr10	-	55562534	56561051	RefSeq_coding
NM_001085471	FOXN3	1112	Hs.434286	NP_005188	2.19927	Up in ASD	chr14	-	89622516	90085494	RefSeq_coding
NM_001040260	DCLK2	166614	Hs.591683	NP_001035351	2.94935	Up in ASD	chr4	+	151000079	151178606	RefSeq_coding
NM_144723	ZMAT2	153527	Hs.350194	NP_653324	2.13113	Up in ASD	chr5	+	140080031	140086239	RefSeq_coding
NM_001154	ANXA5	308	Hs.480653	NP_001145	2.05866	Up in ASD	chr4	-	122589152	122618147	RefSeq_coding
NM_033449	FCHSD1	89848	Hs.591257	NP_258260	2.34523	Up in ASD	chr5	-	141018869	141030986	RefSeq_coding
NM_001171654	KLHL5	51088	Hs.272251	NP_950240	2.14479	Up in ASD	chr4	+	39046450	39127852	RefSeq_coding
NM_024411	PDYN	5173	Hs.22584	NP_077722	2.38438	Up in ASD	chr20	-	1959402	1974702	RefSeq_coding
NM_004418	DUSP2	1844	Hs.1183	NP_004409	3.21813	Up in ASD	chr2	-	96808916	96811179	RefSeq_coding
NM_173688	NKAIN3	286183	Hs.654662	NP_775959	5.25813	Up in ASD	chr8	+	63161500	63903627	RefSeq_coding
NM_016339	RAPGEFL1	51195	Hs.632254	NP_057423	2.0603	Up in ASD	chr17	+	38334241	38351906	RefSeq_coding
NM_001143758	LRRC27	80313	Hs.119897	NP_085129	4.50311	Up in ASD	chr10	+	134145613	134166901	RefSeq_coding
NM_201526	ISLR	3671	Hs.710506	NP_958934	2.78309	Up in ASD	chr15	+	74466904	74469212	RefSeq_coding
NM_017490	MARK2	2011	Hs.567261	NP_059672	2.65152	Up in ASD	chr11	+	63655986	63678491	RefSeq_coding
NM_001146019	TJAP1	93643	Hs.520145	NP_542171	2.77495	Up in ASD	chr6	+	43445260	43474294	RefSeq_coding
NM_002449	MSX2	4488	Hs.89404	NP_002440	3.62746	Up in ASD	chr5	+	174151574	174157901	RefSeq_coding
NM_020144	PAPOLB	56903	Hs.487409	NP_064529	2.79219	Up in ASD	chr7	-	4897370	4901625	RefSeq_coding
NM_032604	ABHD1	84696	Hs.375791	NP_115993	2.04109	Up in ASD	chr2	+	27346656	27353678	RefSeq_coding
NM_001114100	SEZ6L2	26470	Hs.6314	NP_963869	2.33224	Up in ASD	chr16	-	29882481	29910580	RefSeq_coding
NM_016533	NINJ2	4815	Hs.656450	NP_057617	3.66889	Up in ASD	chr12	-	673462	772755	RefSeq_coding
NM_207322	C2CD4A	145741	Hs.202656	NP_997205	5.32369	Up in ASD	chr15	+	62359175	62363109	RefSeq_coding
NM_004207	SLC16A3	9123	Hs.500761	NP_004198	2.06509	Up in ASD	chr17	+	80186888	80197368	RefSeq_coding
NM_003186	TAGLN	6876	Hs.410977	NP_003177	2.17563	Up in ASD	chr11	+	117070039	117075507	RefSeq_coding
NM_032130	FAM186B	84070	Hs.524406	NP_115506	3.9795	Up in ASD	chr12	-	49981289	49999433	RefSeq_coding
NM_152389	CCDC108	255101	Hs.147762	NP_919278	2.32582	Up in ASD	chr2	-	219898415	219906245	RefSeq_coding
NM_001145460	HOPX	84525	Hs.619396	NP_631958	2.94326	Up in ASD	chr4	-	57514153	57547872	RefSeq_coding
NM_001078172	FAM127B	26071	Hs.460924	NP_001127793	2.15106	Up in ASD	chrX	-	134184966	134186221	RefSeq_coding
NM_001128933	SYNPO2	171024	Hs.655519	NP_597734	3.17831	Up in ASD	chr4	+	119809995	119959668	RefSeq_coding
NM_005622	ACSM3	6296	Hs.706754	NP_973729	2.86047	Down in ASD	chr16	+	20775311	20808478	RefSeq_coding
NM_152406	AFAP1L1	134265	Hs.483793	NP_689619	2.2349	Down in ASD	chr5	+	148651400	148721365	RefSeq_coding
NM_013975	LIG3	3980	Hs.100299	NP_039269	2.55392	Down in ASD	chr17	+	33307537	33332088	RefSeq_coding
NM_006753	SURF6	6838	Hs.274430	NP_006744	2.42689	Down in ASD	chr9	-	136197552	136203047	RefSeq_coding
NM_005670	EPM2A	7957	Hs.486696	NP_005661	2.22353	Down in ASD	chr6	-	145946445	146056991	RefSeq_coding
NM_198321	GALNT10	55568	Hs.726056	NP_938080	2.91521	Down in ASD	chr5	+	153570294	153800541	RefSeq_coding
NM_019107	C19orf10	56005	Hs.465645	NP_061980	2.24294	Down in ASD	chr19	-	4657565	4670415	RefSeq_coding
NM_021213	PCTP	58488	Hs.285218	NP_067036	4.1862	Down in ASD	chr17	+	53828355	53854747	RefSeq_coding
NM_080746	RPL10L	140801	Hs.308332	NP_542784	2.24278	Down in ASD	chr14	-	47120221	47121028	RefSeq_coding
NM_021193_intron1+	NM_021193				2.04159	Down in ASD	chr2	+	176965103	176965249	HOX cluster
NM_001145113	MYADML2	255275	Hs.729645	NP_001138585	2.40185	Down in ASD	chr17	-	79897520	79905109	RefSeq_coding
NM_001160125	KLF6	1316	Hs.4055	NP_001291	2.14894	Down in ASD	chr10	-	3818188	3827473	RefSeq_coding
NM_002826	QSOX1	5768	Hs.518374	NP_002817	2.02518	Down in ASD	chr1	+	180123967	180167167	RefSeq_coding
NM_001164760	PRKAR1B	5575	Hs.520851	NP_002726	4.98101	Down in ASD	chr7	-	588833	766978	RefSeq_coding
NM_181341	DCAF4	26094	Hs.331491	NP_851938	2.50047	Down in ASD	chr14	+	73393039	73426356	RefSeq_coding
NM_001142603	KIAA0141	9812	Hs.210532	NP_055588	2.86789	Down in ASD	chr5	+	141303384	141321611	RefSeq_coding
NM_005382	NEFM	4741	Hs.458657	NP_005373	2.21574	Down in ASD	chr8	+	24771273	24776605	RefSeq_coding
NM_020846	SLAIN2	57606	Hs.479677	NP_065897	2.8957	Down in ASD	chr4	+	48343612	48428213	RefSeq_coding
NM_022121	PERP	64065	Hs.201446	NP_071404	2.96053	Down in ASD	chr6	-	138409641	138428660	RefSeq_coding
NM_198042	PDLIM2	64236	Hs.632034	NP_932159	3.23761	Down in ASD	chr8	+	22437983	22451803	RefSeq_coding
NM_006696	BRD8	10902	Hs.519337	NP_631938	2.18244	Down in ASD	chr5	-	137492585	137514358	RefSeq_coding
NM_144684	ZNF480	147657	Hs.729317	NP_653285	2.46282	Down in ASD	chr19	+	52800425	52829172	RefSeq_coding
NM_199135	FOXD4L3	286380	Hs.449471	NP_954586	2.12346	Down in ASD	chr9	+	70917782	70920000	RefSeq_coding
NM_138720	HIST1H2BD	3017	Hs.591797	NP_619790	3.40785	Down in ASD	chr6	+	26158348	26171574	RefSeq_coding
NM_015871	ZNF593	51042	Hs.477273	NP_056955	4.87965	Down in ASD	chr1	+	26496387	26497362	RefSeq_coding
NM_001039884	ZNF826				16.0193	Down in ASD	chr19	-	20574520	20607762	RefSeq_coding
NM_016052	RRP15	51018	Hs.660109	NP_057136	2.04447	Down in ASD	chr1	+	218458628	218511323	RefSeq_coding
NM_001101677	SOHLH1	402381	Hs.120464	NP_001095147	3.85483	Down in ASD	chr9	-	138585256	138591374	RefSeq_coding
NM_006056	NMUR1	10316	Hs.471619	NP_006047	3.46963	Down in ASD	chr2	-	232387871	232395182	RefSeq_coding
NM_017994	C7orf42	55069	Hs.488478	NP_060464	2.24429	Down in ASD	chr7	+	66386202	66423537	RefSeq_coding
NM_003116	SPAG4	6676	Hs.123159	NP_003107	2.91715	Down in ASD	chr20	+	34203808	34208965	RefSeq_coding
NM_004917	KLK4	9622	Hs.218366	NP_004908	2.22575	Down in ASD	chr19	-	51409607	51413994	RefSeq_coding
NM_173663	FAM153A	285596	Hs.652754	NP_775934	6.49441	Down in ASD	chr5	-	177150365	177207505	RefSeq_coding
NM_001177358	GPR137	56834	Hs.523763	NP_064540	2.766	Down in ASD	chr11	+	64052282	64056972	RefSeq_coding
NM_153343	ENPP6	133121	Hs.297814	NP_699174	2.83963	Down in ASD	chr4	-	185009859	185139114	RefSeq_coding
NM_005725	TSPAN2	10100	Hs.310458	NP_005716	2.27955	Down in ASD	chr1	-	115590634	115632121	RefSeq_coding
NM_023078	PYCRL	65263	Hs.165186	NP_075566	2.16078	Down in ASD	chr8	-	144686082	144691764	RefSeq_coding
NM_138433	KLHDC7B	113730	Hs.137007	NP_612442	2.2615	Down in ASD	chr22	+	50986461	50989451	RefSeq_coding
NM_001012337	ROPN1B	152015	Hs.663128	NP_001012337	4.39576	Down in ASD	chr3	+	125688027	125702294	RefSeq_coding
NM_153050	MTMR3	8897	Hs.474536	NP_694691	2.16663	Down in ASD	chr22	+	30279157	30426855	RefSeq_coding
NM_001145798	CACNB4	785	Hs.120725	NP_001139270	3.94573	Down in ASD	chr2	-	152689287	152955593	RefSeq_coding
NM_174936	PCSK9	255738	Hs.18844	NP_777596	2.81985	Down in ASD	chr1	+	55505219	55530523	RefSeq_coding
NM_020480	ANK1	286	Hs.654438	NP_065213	2.2339	Down in ASD	chr8	-	41510744	41522804	RefSeq_coding
NM_022126	LHPP	64077	Hs.527748	NP_071409	2.14051	Down in ASD	chr10	+	126150340	126302709	RefSeq_coding
NM_001048218	SCYL1	57410	Hs.238839	NP_065731	2.08432	Down in ASD	chr11	+	65292547	65306182	RefSeq_coding
NM_032521	PARD6B	84612	Hs.589848	NP_115910	7.1406	Down in ASD	chr20	+	49348080	49370277	RefSeq_coding
NM_003287	TPD52L1	7164	Hs.591347	NP_003278	2.84207	Down in ASD	chr6	+	125474878	125584644	RefSeq_coding
NM_032382	COG8	84342	Hs.130849	NP_115758	2.477	Down in ASD	chr16	-	69362523	69373526	RefSeq_coding
NM_153221	CILP2	148113	Hs.279574	NP_694953	4.56938	Down in ASD	chr19	+	19649073	19657466	RefSeq_coding
NM_001033678	TRPT1	83707	Hs.326586	NP_113660	5.38622	Down in ASD	chr11	-	63991271	63993726	RefSeq_coding
NM_013962	NRG1	3084	Hs.453951	NP_039258	2.27745	Down in ASD	chr8	+	31497267	32600768	RefSeq_coding
NM_000181	GUSB	2990	Hs.255230	NP_000172	2.91776	Down in ASD	chr7	-	65425674	65447301	RefSeq_coding
NM_020397	CAMK1D	57118	Hs.659517	NP_705718	2.32989	Down in ASD	chr10	+	12391582	12868135	RefSeq_coding
NM_005715	UST	10090	Hs.657370	NP_005706	2.55163	Down in ASD	chr6	+	149068270	149398125	RefSeq_coding
NM_080476	PIGU	128869	Hs.253319	NP_536724	2.10008	Down in ASD	chr20	-	33148346	33265089	RefSeq_coding
NM_001040442	FABP6	2172	Hs.519719	NP_001436	2.63752	Down in ASD	chr5	+	159626047	159665729	RefSeq_coding
NM_032854	CORO6	84940	Hs.143046	NP_116243	2.29449	Down in ASD	chr17	-	27941773	27948441	RefSeq_coding
NM_173477	USH1G	124590	Hs.376688	NP_775748	3.49878	Down in ASD	chr17	-	72912175	72919351	RefSeq_coding
NM_013387	UQCR10	29796	Hs.284292	NP_037519	2.38228	Down in ASD	chr22	+	30163357	30166402	RefSeq_coding
NM_001013437	SEH1L	81929	Hs.301048	NP_112493	4.1004	Down in ASD	chr18	+	12947982	12987533	RefSeq_coding
NM_012426	SF3B3	23450	Hs.514435	NP_036558	4.23652	Down in ASD	chr16	+	70557690	70611570	RefSeq_coding
NM_144604	ZC3H18	124245	Hs.93670	NP_653205	2.07942	Down in ASD	chr16	+	88636788	88698371	RefSeq_coding
NM_004175	SNRPD3	6634	Hs.356549	NP_004166	3.54233	Down in ASD	chr22	+	24951617	24968509	RefSeq_coding
NM_014917	NTNG1	22854	Hs.657434	NP_055732	4.10145	Down in ASD	chr1	+	107682744	108024471	RefSeq_coding
NM_032359	C3orf26	84319	Hs.655111	NP_115735	2.02966	Down in ASD	chr3	+	99536677	99897476	RefSeq_coding
NM_031901	MRPS21	54460	Hs.405880	NP_114107	2.08182	Down in ASD	chr1	+	150266268	150280818	RefSeq_coding
NM_001323	CST6	1474	Hs.139389	NP_001314	4.07028	Down in ASD	chr11	+	65779461	65780975	RefSeq_coding
NM_015001	SPEN	23013	Hs.725959	NP_055816	6.24211	Down in ASD	chr1	+	16174358	16266950	RefSeq_coding
NM_001040025	ARL16	339231	Hs.658789	NP_001035114	4.26125	Down in ASD	chr17	-	79648233	79650954	RefSeq_coding
NM_015704	PPPDE2	27351	Hs.570455	NP_056519	3.11946	Down in ASD	chr22	-	41996935	42016916	RefSeq_coding
NM_022104	PCIF1	63935	Hs.472856	NP_071387	3.97272	Down in ASD	chr20	+	44563316	44576660	RefSeq_coding
NM_001031677	RAB24	53917	Hs.16258	NP_570137	2.20972	Down in ASD	chr5	-	176728199	176730744	RefSeq_coding
NM_015934	NOP58	51602	Hs.471104	NP_057018	5.50657	Down in ASD	chr2	+	203130514	203168382	RefSeq_coding
NM_001166163	PPP1R9A	55607	Hs.21816	NP_060120	12.3633	Down in ASD	chr7	+	94539209	94925725	RefSeq_coding
NM_031430	RILP	83547	Hs.534497	NP_113618	2.20483	Down in ASD	chr17	-	1549446	1553392	RefSeq_coding
NM_001177413	RPS27A	6233	Hs.546292	NP_002945	4.20856	Down in ASD	chr2	+	55459813	55462987	RefSeq_coding
NM_001007464	RWDD1	51389	Hs.532164	NP_057188	2.72471	Down in ASD	chr6	+	116892582	116914432	RefSeq_coding
NM_001160004	NRG1	3084	Hs.453951	NP_039258	3.57235	Down in ASD	chr8	+	32405727	32622558	RefSeq_coding
NM_152423	MUM1L1	139221	Hs.592221	NP_689636	2.10461	Down in ASD	chrX	+	105412297	105452948	RefSeq_coding
NM_001128223	ZNF717	100131827	Hs.556877	NP_001121695	3.68218	Down in ASD	chr3	-	75786029	75834255	RefSeq_coding
NM_021952	ELAVL4	1996	Hs.213050	NP_068771	2.08997	Down in ASD	chr1	+	50574593	50667540	RefSeq_coding
NM_004200	SYT7	9066	Hs.502730	NP_004191	2.65266	Down in ASD	chr11	-	61282787	61348298	RefSeq_coding
NM_144988	ALG14	199857	Hs.408927	NP_659425	2.37151	Down in ASD	chr1	-	95448278	95538507	RefSeq_coding
NM_058229	FBXO32	114907	Hs.403933	NP_680482	2.51588	Down in ASD	chr8	-	124515358	124553446	RefSeq_coding
NM_032878	ALKBH6	84964	Hs.71941	NP_942567	3.05202	Down in ASD	chr19	-	36500021	36505141	RefSeq_coding
NM_005105	RBM8A	9939	Hs.728824	NP_005096	2.84672	Down in ASD	chr1	+	145507637	145511444	RefSeq_coding
NM_024093	C2orf49	79074	Hs.549577	NP_076998	2.21731	Down in ASD	chr2	+	105954012	105961984	RefSeq_coding
NM_006569	CGREF1	10669	Hs.159525	NP_006560	5.2484	Down in ASD	chr2	-	27323462	27341995	RefSeq_coding
NM_003706	PLA2G4C	8605	Hs.631562	NP_003697	2.14576	Down in ASD	chr19	-	48551100	48614109	RefSeq_coding
NM_013319	UBIAD1	29914	Hs.522933	NP_037451	3.10638	Down in ASD	chr1	+	11333254	11348490	RefSeq_coding
NM_000475	NR0B1	190	Hs.268490	NP_000466	2.77008	Down in ASD	chrX	-	30322539	30327495	RefSeq_coding
NM_001166422	HDAC8	55869	Hs.310536	NP_060956	4.09373	Down in ASD	chrX	-	71787432	71792953	RefSeq_coding
NM_003096	SNRPG	6637	Hs.516076	NP_003087	2.4784	Down in ASD	chr2	-	70508509	70520869	RefSeq_coding
NM_006816	LMAN2	10960	Hs.75864	NP_006807	2.45235	Down in ASD	chr5	-	176758563	176778885	RefSeq_coding
NM_003278	CLEC3B	7123	Hs.476092	NP_003269	2.03302	Down in ASD	chr3	+	45067758	45077562	RefSeq_coding
NM_006232	POLR2H	5437	Hs.432574	NP_006223	3.51074	Down in ASD	chr3	+	184081193	184086363	RefSeq_coding
NM_014845	FIG4	9896	Hs.529959	NP_055660	4.02428	Down in ASD	chr6	+	110012423	110146634	RefSeq_coding
NM_006694	JTB	10899	Hs.6396	NP_006685	2.37594	Down in ASD	chr1	-	153946746	153950451	RefSeq_coding
NM_203406	MBLAC2	153364	Hs.64004	NP_981951	3.66492	Down in ASD	chr5	-	89754021	89770585	RefSeq_coding
NM_025244	TSGA10	80705	Hs.120267	NP_878915	2.7668	Down in ASD	chr2	-	99613724	99771187	RefSeq_coding
NM_006660	CLPX	10845	Hs.113823	NP_006651	2.4873	Down in ASD	chr15	-	65442784	65477563	RefSeq_coding
NM_001136501	ZNF844	284391	Hs.646391	NP_001129973	3.94442	Down in ASD	chr19	+	12175545	12188626	RefSeq_coding
NM_138820	HIGD2A	192286	Hs.534575	NP_620175	4.21696	Down in ASD	chr5	+	175815783	175816750	RefSeq_coding
NM_015921	CUTA	51596	Hs.520070	NP_057005	2.41797	Down in ASD	chr6	-	33384318	33386065	RefSeq_coding

## Sheet: Ctrl PFC vs Ctrl Cere
Differentially Expressed mRNAs identified in Control Prefrontal Cortex versus Control Cerebellum
seqname	GeneSymbol	EntrezID	unigene	ProteinAccession	FCAbsolute	regulation	chrom	strand	txStart	txEnd	source
NM_001099653	FAM86C	55199	Hs.567527	NP_689776	2.53997	up	chr11	+	71498556	71512276	RefSeq_coding
NM_001145077	LRRC10B	390205	Hs.441122	NP_001138549	6.70592	up	chr11	+	61276271	61278484	RefSeq_coding
NM_001160130	KCNQ5	56479	Hs.445324	NP_062816	4.8326	up	chr6	+	73331570	73908571	RefSeq_coding
NM_017578	ROPN1	54763	Hs.567516	NP_060048	2.59116	up	chr3	-	123687880	123710199	RefSeq_coding
NM_003373	VCL	7414	Hs.643896	NP_054706	3.20004	up	chr10	+	75757871	75879912	RefSeq_coding
NM_002511	NMBR	4829	Hs.654478	NP_002502	5.82191	up	chr6	-	142396745	142409936	RefSeq_coding
NM_001001715	FARP1	10160	Hs.403917	NP_005757	3.36293	up	chr13	+	98795433	98897556	RefSeq_coding
NM_080818	OXGR1	27199	Hs.352218	NP_543008	27.1931	up	chr13	-	97637972	97646604	RefSeq_coding
NM_006240	PPEF1	5475	Hs.211589	NP_689412	32.6225	up	chrX	+	18709044	18846032	RefSeq_coding
NM_001098833	ATXN7L3	56970	Hs.512651	NP_064603	2.28313	up	chr17	-	42269173	42275529	RefSeq_coding
NM_013230	CD24	100133941	Hs.644105	NP_037362	7.11212	up	chrY	-	21152525	21154705	RefSeq_coding
NM_001275	CHGA	1113	Hs.150793	NP_001266	5.95581	up	chr14	+	93389444	93401636	RefSeq_coding
NM_003695	LY6D	8581	Hs.415762	NP_003686	100.035	up	chr8	-	143866297	143868008	RefSeq_coding
NM_005221	DLX5	1749	Hs.99348	NP_005212	7.61067	up	chr7	-	96649703	96654143	RefSeq_coding
NM_181711	GRASP	160622	Hs.407202	NP_859062	78.5679	up	chr12	+	52400747	52409671	RefSeq_coding
NM_019845	RPRM	56475	Hs.100890	NP_062819	15.0891	up	chr2	-	154333851	154335322	RefSeq_coding
NM_015297	KIAA1045	23349	Hs.7989	NP_056112	6.5471	up	chr9	+	34958191	34982542	RefSeq_coding
NM_144977	DENND1B	163486	Hs.125056	NP_659414	3.00516	up	chr1	-	197521384	197744623	RefSeq_coding
NM_018982	YIPF1	54432	Hs.11923	NP_061855	2.14021	up	chr1	-	54317406	54355453	RefSeq_coding
NM_001032278	MMP28	79148	Hs.380710	NP_077278	5.09396	up	chr17	-	34105509	34122640	RefSeq_coding
NM_172361	CD46	4179	Hs.510402	NP_758871	2.61627	up	chr1	+	207925401	207968857	RefSeq_coding
NM_181809	BMP8A	353500	Hs.472497	NP_861525	10.5692	up	chr1	+	39957317	39995537	RefSeq_coding
NM_001168325	TESC	54997	Hs.525709	NP_060369	7.58127	up	chr12	-	117476729	117537251	RefSeq_coding
NM_207506	SAMD12	401474	Hs.359393	NP_997389	4.61371	up	chr8	-	119390226	119634184	RefSeq_coding
NM_024527	ABHD8	79575	Hs.515664	NP_078803	2.74269	up	chr19	-	17402940	17414282	RefSeq_coding
NM_004796	NRXN3	9369	Hs.368307	NP_620426	5.23402	up	chr14	+	78870092	80330758	RefSeq_coding
NM_000550	TYRP1	7306	Hs.270279	NP_000541	10.5043	up	chr9	+	12693385	12710265	RefSeq_coding
NM_002047	GARS	2617	Hs.404321	NP_002038	2.15493	up	chr7	+	30634180	30673646	RefSeq_coding
NM_001102	ACTN1	87	Hs.509765	NP_001123477	5.74564	up	chr14	-	69340840	69446083	RefSeq_coding
NM_005475	SH2B3	10019	Hs.506784	NP_005466	2.66392	up	chr12	+	111843751	111889426	RefSeq_coding
NM_004405	DLX2	1746	Hs.419	NP_004396	29.3203	up	chr2	-	172964166	172967478	RefSeq_coding
NM_032856	WDR73	84942	Hs.728276	NP_116245	2.52363	up	chr15	-	85186011	85197521	RefSeq_coding
NM_001155	ANXA6	309	Hs.412117	NP_001180473	2.99487	up	chr5	-	150480267	150537367	RefSeq_coding
NM_002374	MAP2	4133	Hs.368281	NP_114035	4.41608	up	chr2	+	210444402	210598834	RefSeq_coding
NM_001137554	MCTS1	28985	Hs.102696	NP_054779	3.03141	up	chrX	+	119738551	119755011	RefSeq_coding
NM_006174	NPY5R	4889	Hs.519058	NP_006165	2.81198	up	chr4	+	164265090	164273084	RefSeq_coding
NM_007191	WIF1	11197	Hs.284122	NP_009122	2.84524	up	chr12	-	65444406	65515116	RefSeq_coding
NM_001395	DUSP9	1852	Hs.144879	NP_001386	19.3439	up	chrX	+	152907896	152916780	RefSeq_coding
NM_001130969	NELF	26012	Hs.455336	NP_056352	8.72701	up	chr9	-	140342024	140353786	RefSeq_coding
NM_015376	RASGRP3	25780	Hs.143674	NP_733772	2.23674	up	chr2	+	33738941	33789797	RefSeq_coding
NM_001143680	GSTK1	373156	Hs.390667	NP_057001	2.69144	up	chr7	+	142960521	142966221	RefSeq_coding
NM_004344	CETN2	1069	Hs.82794	NP_004335	2.49973	up	chrX	-	151995872	151999301	RefSeq_coding
NM_002547	OPHN1	4983	Hs.128824	NP_002538	3.1214	up	chrX	-	67262187	67653299	RefSeq_coding
NM_004309	ARHGDIA	396	Hs.159161	NP_004300	2.66636	up	chr17	-	79825597	79829238	RefSeq_coding
NM_005436	CCDC6	8030	Hs.591360	NP_005427	4.8225	up	chr10	-	61548521	61666818	RefSeq_coding
NM_001098503	PTPRJ	5795	Hs.318547	NP_002834	4.38841	up	chr11	+	48002109	48154264	RefSeq_coding
NM_139137	KCNC2	3747	Hs.27214	NP_715624	4.52868	up	chr12	-	75436877	75603511	RefSeq_coding
NM_018664	BATF3	55509	Hs.62919	NP_061134	7.75406	up	chr1	-	212859759	212873327	RefSeq_coding
NM_001001556	GALK2	2585	Hs.122006	NP_002035	2.00168	up	chr15	+	49447975	49622002	RefSeq_coding
NM_183422	TSC22D1	8848	Hs.507916	NP_904358	2.89682	up	chr13	-	45007660	45150701	RefSeq_coding
NM_001007097	NTRK2	4915	Hs.494312	NP_006171	3.5393	up	chr9	+	87284625	87430621	RefSeq_coding
NM_152904	CYTSB	92521	Hs.431045	NP_690868	2.40907	up	chr17	+	19990334	20140481	RefSeq_coding
NM_173567	EPHX4	253152	Hs.201555	NP_775838	9.48135	up	chr1	+	92495532	92529093	RefSeq_coding
NM_001031702	SEMA5B	54437	Hs.210870	NP_001026872	11.679	up	chr3	-	122628042	122746576	RefSeq_coding
NM_001135731	ZMAT4	79698	Hs.591850	NP_078921	9.89645	up	chr8	-	40388115	40755343	RefSeq_coding
NM_003022	SH3BGRL	6451	Hs.108029	NP_003013	4.9385	up	chrX	+	80457302	80554042	RefSeq_coding
NM_001017408	GOPC	57120	Hs.191539	NP_065132	2.97016	up	chr6	-	117881434	117923681	RefSeq_coding
NM_015482	SLC22A23	63027	Hs.713588	NP_068764	3.70707	up	chr6	-	3269206	3456793	RefSeq_coding
NM_012467	TPSG1	25823	Hs.592076	NP_036599	13.4137	up	chr16	-	1271650	1275254	RefSeq_coding
NM_006554	MTX2	10651	Hs.470728	NP_006545	2.09611	up	chr2	+	177134122	177202751	RefSeq_coding
NM_198212	CAV2	858	Hs.212332	NP_937855	3.22323	up	chr7	+	116139443	116148594	RefSeq_coding
NM_013280	FLRT1	23769	Hs.584876	NP_037412	3.65916	up	chr11	+	63871361	63886645	RefSeq_coding
NM_080593	HIST1H2BK	85236	Hs.437275	NP_542160	2.45326	up	chr6	-	27106072	27114619	RefSeq_coding
NM_080865	GPR62	118442	Hs.232213	NP_543141	4.01494	up	chr3	+	51989329	51991519	RefSeq_coding
NM_153045	C9orf91	203197	Hs.522357	NP_694590	5.1317	up	chr9	+	117373705	117408696	RefSeq_coding
NM_018064	AKIRIN2	55122	Hs.485915	NP_060534	3.53577	up	chr6	-	88384578	88411985	RefSeq_coding
NM_152774	TMEM196	256130	Hs.487670	NP_689987	4.95004	up	chr7	-	19758938	19812404	RefSeq_coding
NM_145756	ZNF396	252884	Hs.351005	NP_665699	5.44859	up	chr18	-	32946660	32957301	RefSeq_coding
NM_003382	VIPR2	7434	Hs.585052	NP_003373	21.0234	up	chr7	-	158820866	158937649	RefSeq_coding
NM_001099439	EPHA10	284656	Hs.129435	NP_775912	7.20199	up	chr1	-	38181646	38230824	RefSeq_coding
NM_145058	RILPL2	196383	Hs.488173	NP_659495	3.29069	up	chr12	-	123899935	123921264	RefSeq_coding
NM_012285	KCNH4	23415	Hs.304081	NP_036417	6.28803	up	chr17	-	40308909	40333296	RefSeq_coding
NM_001076680	C17orf108	201229	Hs.728866	NP_001070148	2.942	up	chr17	-	26205340	26220409	RefSeq_coding
NM_018219	CCDC87	55231	Hs.121072	NP_060689	4.22525	up	chr11	-	66357640	66360554	RefSeq_coding
NM_133445	GRIN3A	116443	Hs.654783	NP_597702	113.645	up	chr9	-	104331634	104500862	RefSeq_coding
NM_001634	AMD1	262	Hs.159118	NP_001625	2.51524	up	chr6	+	111195986	111216913	RefSeq_coding
NM_175881	ODF3L1	161753	Hs.144348	NP_787077	3.26551	up	chr15	+	76016318	76020027	RefSeq_coding
NM_177444	PPFIBP1	8496	Hs.172445	NP_803193	9.05085	up	chr12	+	27677044	27800898	RefSeq_coding
NM_017904	TTC22	55001	Hs.16230	NP_060374	14.3947	up	chr1	-	55250224	55266941	RefSeq_coding
NM_001431	EPB41L2	2037	Hs.486470	NP_001422	3.54904	up	chr6	-	131160487	131384462	RefSeq_coding
NM_003551	NME5	8382	Hs.519602	NP_003542	3.41341	up	chr5	-	137450861	137475132	RefSeq_coding
NM_015982	YBX2	51087	Hs.567494	NP_057066	5.31064	up	chr17	-	7191570	7197876	RefSeq_coding
NM_006909	RASGRF2	5924	Hs.162129	NP_008840	7.8717	up	chr5	+	80256557	80521953	RefSeq_coding
NM_025245	PBX4	80714	Hs.466257	NP_079521	6.52513	up	chr19	-	19672523	19729439	RefSeq_coding
NM_002883	RANGAP1	5905	Hs.183800	NP_002874	2.96012	up	chr22	-	41641615	41682216	RefSeq_coding
NM_032301	FBXW9	84261	Hs.515154	NP_115677	2.36533	up	chr19	-	12799729	12807455	RefSeq_coding
NM_001312	CRIP2	1397	Hs.534309	NP_001303	8.92207	up	chr14	+	105941130	105946500	RefSeq_coding
NM_181705	LYRM7	90624	Hs.115467	NP_859056	2.95559	up	chr5	+	130506640	130541119	RefSeq_coding
NM_018014	BCL11A	53335	Hs.370549	NP_612569	14.7629	up	chr2	-	60678302	60780633	RefSeq_coding
NM_052916	RNF157	114804	Hs.500643	NP_443148	2.83924	up	chr17	-	74138534	74236390	RefSeq_coding
NM_001114	ADCY7	113	Hs.513578	NP_001105	6.57412	up	chr16	+	50321822	50352043	RefSeq_coding
NM_020408	LYRM4	57128	Hs.387755	NP_065141	2.52728	up	chr6	-	5108653	5261172	RefSeq_coding
NM_152765	C8orf46	254778	Hs.268869	NP_689978	19.0127	up	chr8	+	67405490	67430757	RefSeq_coding
NM_015681	B9D1	27077	Hs.462445	NP_056496	3.81473	up	chr17	-	19246483	19266046	RefSeq_coding
NM_001630	ANXA8L2	244	Hs.705389	NP_001621	40.2791	up	chr10	+	47746919	47763038	RefSeq_coding
NM_001248	ENTPD3	956	Hs.441145	NP_001239	3.04286	up	chr3	+	40428672	40470109	RefSeq_coding
NM_058237	PPP4R4	57718	Hs.259599	NP_478144	2.3142	up	chr14	+	94640648	94746072	RefSeq_coding
NM_001166217	MSL3L2				4.31576	up	chr2	-	234774091	234777055	RefSeq_coding
NM_001173523	PCDH7	5099	Hs.479439	NP_115833	38.8385	up	chr4	+	30722036	31148423	RefSeq_coding
NM_030774	OR51E2	81285	Hs.501758	NP_110401	15.6305	up	chr11	-	4701400	4719076	RefSeq_coding
NM_020929	LRRC4C	57689	Hs.135736	NP_065980	16.8143	up	chr11	-	40135752	40315664	RefSeq_coding
NM_001167880	LHPP	64077	Hs.527748	NP_071409	2.5789	up	chr10	+	126150340	126302709	RefSeq_coding
NM_006558	KHDRBS3	10656	Hs.444558	NP_006549	3.84278	up	chr8	+	136469715	136659846	RefSeq_coding
NM_022436	ABCG5	64240	Hs.132992	NP_071881	2.48775	up	chr2	-	44039611	44065958	RefSeq_coding
NM_004383	CSK	1445	Hs.77793	NP_004374	3.06632	up	chr15	+	75074424	75095539	RefSeq_coding
NM_032693	NAA11	84779	Hs.676048	NP_116082	4.71651	up	chr4	-	80238272	80247171	RefSeq_coding
NM_004932	CDH6	1004	Hs.171054	NP_004923	5.79597	up	chr5	+	31193795	31325237	RefSeq_coding
NM_001049	SSTR1	6751	Hs.248160	NP_001040	86.838	up	chr14	+	38677203	38682268	RefSeq_coding
NM_014178	STXBP6	29091	Hs.508958	NP_054897	5.6453	up	chr14	-	25281307	25519095	RefSeq_coding
NM_007332	TRPA1	8989	Hs.716816	NP_015628	4.28303	up	chr8	-	72933486	72987819	RefSeq_coding
NM_033120	NKD2	85409	Hs.240951	NP_149111	5.15318	up	chr5	+	1009167	1038925	RefSeq_coding
NM_015193	ARC	23237	Hs.40888	NP_056008	108.373	up	chr8	-	143692409	143695833	RefSeq_coding
NM_032021	TMEM133	83935	Hs.44004	NP_114410	2.84841	up	chr11	+	100862810	100864665	RefSeq_coding
NM_001145201	PRAP1	118471	Hs.15951	NP_660203	5.46591	up	chr10	+	135160843	135166187	RefSeq_coding
NM_003633	ENC1	8507	Hs.104925	NP_003624	88.7175	up	chr5	-	73923234	73937249	RefSeq_coding
NM_015652	C10orf12	26148	Hs.427927	NP_056467	8.0588	up	chr10	+	98741040	98745584	RefSeq_coding
NM_147168	C9orf24	84688	Hs.50334	NP_671698	4.56804	up	chr9	-	34379016	34381598	RefSeq_coding
NM_144654	C9orf116	138162	Hs.414028	NP_653255	4.55631	up	chr9	-	138387025	138391761	RefSeq_coding
NM_001083909	GPR123	84435	Hs.435183	NP_001077378	7.86594	up	chr10	+	134901408	134945178	RefSeq_coding
NM_005865	PRSS16	10279	Hs.274407	NP_005856	8.56838	up	chr6	+	27215501	27224398	RefSeq_coding
NM_172242	SPAG6	9576	Hs.655170	NP_758442	15.6906	up	chr10	+	22634398	22706538	RefSeq_coding
NM_024993	LRRTM4	80059	Hs.285782	NP_079269	11.9841	up	chr2	-	77743786	77749502	RefSeq_coding
NM_001001851	ITIH5	80760	Hs.498586	NP_116206	4.67939	up	chr10	-	7613367	7708934	RefSeq_coding
NM_138453	RAB3C	115827	Hs.482173	NP_612462	2.1522	up	chr5	+	57878938	58147405	RefSeq_coding
NM_173474	NTAN1	123803	Hs.592045	NP_775745	2.03267	up	chr16	-	15131716	15149833	RefSeq_coding
NM_005382	NEFM	4741	Hs.458657	NP_005373	2.92059	up	chr8	+	24771273	24776605	RefSeq_coding
NM_001130088	ABLIM2	84448	Hs.233404	NP_115808	8.91576	up	chr4	-	8008747	8160559	RefSeq_coding
NM_003298	NR2C2	7182	Hs.555973	NP_003289	4.86575	up	chr3	+	14989235	15090778	RefSeq_coding
NM_003930	SKAP2	8935	Hs.200770	NP_003921	13.1043	up	chr7	-	26706689	26904341	RefSeq_coding
NM_005664	MKRN3	7681	Hs.72964	NP_005655	3.8415	up	chr15	+	23810453	23813164	RefSeq_coding
NM_006768	BRAP	8315	Hs.530940	NP_006759	2.42175	up	chr12	-	112079950	112123790	RefSeq_coding
NM_153334	SCARF2	91179	Hs.474251	NP_878315	3.01269	up	chr22	-	20778874	20792146	RefSeq_coding
NM_013231	FLRT2	23768	Hs.729001	NP_037363	12.3035	up	chr14	+	85996487	86094269	RefSeq_coding
NM_006891	CRYGD	1421	Hs.546247	NP_008822	10.4255	up	chr2	-	208986331	208989313	RefSeq_coding
NM_024563	C5orf23	79614	Hs.13528		13.7287	up	chr5	+	32788944	32791819	RefSeq_coding
NM_173554	C10orf107	219621	Hs.673160	NP_775825	29.09	up	chr10	+	63422718	63526089	RefSeq_coding
NM_003085	SNCB	6620	Hs.90297	NP_003076	2.39965	up	chr5	-	176047210	176057557	RefSeq_coding
NM_032199	ARID5B	84159	Hs.535297	NP_115575	5.84309	up	chr10	+	63661442	63856703	RefSeq_coding
NM_194291	TMEM65	157378	Hs.187646	NP_919267	2.44868	up	chr8	-	125323160	125384940	RefSeq_coding
NM_001145713	SAE1	10055	Hs.515500	NP_005491	2.49817	up	chr19	+	47634079	47713892	RefSeq_coding
NM_198686	RAB15	376267	Hs.512492	NP_941959	12.164	up	chr14	-	65412531	65438875	RefSeq_coding
NM_001006624	PDPN	10630	Hs.468675	NP_938203	4.71249	up	chr1	+	13911966	13944450	RefSeq_coding
NM_001029870	ANKRD56	345079	Hs.257292	NP_001025041	25.4241	up	chr4	-	77816082	77819002	RefSeq_coding
NM_001130159	STOX1	219736	Hs.37636	NP_689922	5.21913	up	chr10	+	70587293	70652815	RefSeq_coding
NM_004625	WNT7A	7476	Hs.72290	NP_004616	16.1543	up	chr3	-	13860081	13921618	RefSeq_coding
NM_006218	PIK3CA	5290	Hs.85701	NP_006209	2.1195	up	chr3	+	178866310	178952495	RefSeq_coding
NM_178570	RTN4RL2	349667	Hs.502618	NP_848665	3.36468	up	chr11	+	57228338	57244383	RefSeq_coding
NM_014258	SYCP2	10388	Hs.202676	NP_055073	2.10416	up	chr20	-	58438618	58507209	RefSeq_coding
NM_001122819	KIF17	57576	Hs.130411	NP_065867	17.4616	up	chr1	-	20990508	21044317	RefSeq_coding
NM_001130683	GUCY1A3	2982	Hs.24258	NP_001124159	4.28741	up	chr4	+	156588148	156658212	RefSeq_coding
NM_001143681	GSTK1	373156	Hs.390667	NP_057001	2.40152	up	chr7	+	142960521	142966221	RefSeq_coding
NM_145012	CCNY	219771	Hs.14745	NP_859049	3.82524	up	chr10	+	35625801	35860845	RefSeq_coding
NM_025135	FHOD3	80206	Hs.630884	NP_079411	3.58353	up	chr18	+	33877701	34360018	RefSeq_coding
NM_173505	ANKRD29	147463	Hs.374774	NP_775776	2.35817	up	chr18	-	21179979	21242849	RefSeq_coding
NM_014310	RASD2	23551	Hs.474711	NP_055125	9.25997	up	chr22	+	35937351	35950043	RefSeq_coding
NM_032772	ZNF503	84858	Hs.195710	NP_116161	9.80742	up	chr10	-	77157604	77161513	RefSeq_coding
NM_022893	BCL11A	53335	Hs.370549	NP_612569	10.487	up	chr2	-	60684328	60780633	RefSeq_coding
NM_177964	LYPD6B	130576	Hs.357567	NP_808879	2.25313	up	chr2	+	149894980	150071772	RefSeq_coding
NM_001083588	E2F5	1875	Hs.445758	NP_001942	5.30426	up	chr8	+	86089618	86126751	RefSeq_coding
NM_198315	VWA5A	4013	Hs.152944	NP_938057	6.90293	up	chr11	+	123986110	123995542	RefSeq_coding
NM_145056	DACT3	147906	Hs.515490	NP_659493	7.16894	up	chr19	-	47150869	47164395	RefSeq_coding
NM_002514	NOV	4856	Hs.235935	NP_002505	5.28883	up	chr8	+	120428551	120436678	RefSeq_coding
NM_172171	CAMK2G	818	Hs.523045	NP_751913	2.47363	up	chr10	-	75572258	75634338	RefSeq_coding
NM_005783	TXNDC9	10190	Hs.536122	NP_005774	2.10784	up	chr2	-	99935488	99952860	RefSeq_coding
NM_173641	EPHA10	284656	Hs.129435	NP_775912	7.87516	up	chr1	-	38225946	38230824	RefSeq_coding
NM_002395	ME1	4199	Hs.21160	NP_002386	4.48434	up	chr6	-	83920111	84140779	RefSeq_coding
NM_207351	PRRT3	285368	Hs.598147	NP_997234	2.58365	up	chr3	-	9987225	9994078	RefSeq_coding
NM_021622	PLEKHA1	59338	Hs.643512	NP_067635	2.41612	up	chr10	+	124151842	124191866	RefSeq_coding
NM_198503	KCNT2	343450	Hs.657046	NP_940905	5.65713	up	chr1	-	196194912	196577499	RefSeq_coding
NM_138371	FAM113B	91523	Hs.560100	NP_612380	5.03097	up	chr12	+	47610051	47630441	RefSeq_coding
NM_207429	C11orf92				5.28766	up	chr11	-	111164170	111170539	RefSeq_coding
NM_024726	IQCA1	79781	Hs.591594	NP_079002	4.0678	up	chr2	-	237232793	237416092	RefSeq_coding
NM_004481	GALNT2	2590	Hs.654649	NP_004472	3.34187	up	chr1	+	230202955	230417875	RefSeq_coding
NM_019066	MAGEL2	54551	Hs.141496	NP_061939	9.31674	up	chr15	-	23888697	23892993	RefSeq_coding
NM_020939	CPNE5	57699	Hs.657869	NP_065990	26.5265	up	chr6	-	36708554	36807220	RefSeq_coding
NM_001029886	PFN3	345456	Hs.130196	NP_001025057	7.60548	up	chr5	-	176827107	176827637	RefSeq_coding
NM_001161661	WWC1	23286	Hs.484047	NP_056053	5.31011	up	chr5	+	167719064	167899306	RefSeq_coding
NM_201430	RTN3	10313	Hs.473761	NP_958833	5.73061	up	chr11	+	63448921	63527357	RefSeq_coding
NM_020673	RAB22A	57403	Hs.529044	NP_065724	2.06418	up	chr20	+	56884770	56942560	RefSeq_coding
NM_021114	SPINK2	6691	Hs.98243	NP_066937	15.5148	up	chr4	-	57676033	57687893	RefSeq_coding
NM_198285	WDR86	349136	Hs.647083	NP_938026	18.8809	up	chr7	-	151078206	151107124	RefSeq_coding
NM_020653	ZNF287	57336	Hs.99724	NP_065704	7.03944	up	chr17	-	16453630	16472520	RefSeq_coding
NM_001039960	SLC4A8	9498	Hs.370636	NP_004849	5.68615	up	chr12	+	51818593	51902980	RefSeq_coding
NM_000167	GK	2710	Hs.1466	NP_976325	2.90547	up	chrX	+	30671475	30748724	RefSeq_coding
NM_007331	WHSC1	7468	Hs.113876	NP_579890	2.4443	up	chr4	+	1894508	1944302	RefSeq_coding
NM_006415	SPTLC1	10558	Hs.90458	NP_847894	2.02528	up	chr9	-	94793426	94877690	RefSeq_coding
NM_152709	STOX1	219736	Hs.37636	NP_689922	3.54009	up	chr10	+	70587293	70652815	RefSeq_coding
NM_001025100	MBP	4155	Hs.551713	NP_002376	14.4413	up	chr18	-	74724739	74844774	RefSeq_coding
NM_002585	PBX1	5087	Hs.557097	NP_002576	2.2189	up	chr1	+	164528801	164821045	RefSeq_coding
NM_172367	TUSC5	286753	Hs.146059	NP_758955	18.9126	up	chr17	+	1182956	1204281	RefSeq_coding
NM_003027	SH3GL3	6457	Hs.270055	NP_003018	4.91166	up	chr15	+	84116090	84287491	RefSeq_coding
NM_005684	GPR52	9293	Hs.673850	NP_005675	5.65284	up	chr1	+	174417211	174418683	RefSeq_coding
NM_004647	DPF1	8193	Hs.631576	NP_004638	2.99954	up	chr19	-	38701649	38714890	RefSeq_coding
NM_001079528	ABCC6	368	Hs.442182	NP_001162	2.25405	up	chr16	-	16315044	16317328	RefSeq_coding
NM_001114090	NGEF	25791	Hs.97316	NP_062824	7.28145	up	chr2	-	233743395	233792861	RefSeq_coding
NM_001178003	WDR66	144406	Hs.709837	NP_653269	3.14649	up	chr12	+	122356462	122409972	RefSeq_coding
NM_003481	USP5	8078	Hs.631661	NP_003472	4.10259	up	chr12	+	6961290	6975793	RefSeq_coding
NM_001033953	CALCA	796	Hs.37058	NP_001732	4.18408	up	chr11	-	14988215	14993832	RefSeq_coding
NM_000798	DRD5	1816	Hs.380681	NP_000789	86.3081	up	chr4	+	9783257	9785632	RefSeq_coding
NM_024333	FSD1	79187	Hs.28144	NP_077309	4.63521	up	chr19	+	4304590	4323843	RefSeq_coding
NM_018640	LMO3	55885	Hs.504908	NP_061110	22.7565	up	chr12	-	16701306	16759431	RefSeq_coding
NM_015842	LMO7	4008	Hs.207631	NP_056667	10.907	up	chr13	+	76334796	76434004	RefSeq_coding
NM_020697	KCNS2	3788	Hs.388045	NP_065748	2.75009	up	chr8	+	99439249	99443021	RefSeq_coding
NM_181886	UBE2D3	7323	Hs.518773	NP_871622	4.36012	up	chr4	-	103717133	103749105	RefSeq_coding
NM_000858	GUK1	2987	Hs.376933	NP_001152863	3.2961	up	chr1	+	228327928	228336653	RefSeq_coding
NM_001005413	ZWINT	11130	Hs.591363	NP_127490	3.65532	up	chr10	-	58117198	58121034	RefSeq_coding
NM_017793	RPP25	54913	Hs.8562	NP_060263	2.03221	up	chr15	-	75247442	75249775	RefSeq_coding
NM_080862	SPSB4	92369	Hs.655112	NP_543138	2.24368	up	chr3	+	140770742	140867452	RefSeq_coding
NM_002100	GYPB	2994	Hs.654368	NP_002091	36.0521	up	chr4	-	144917256	144940496	RefSeq_coding
NM_000722	CACNA2D1	781	Hs.282151	NP_000713	3.16039	up	chr7	-	81579417	82073031	RefSeq_coding
NM_001136275	AKIRIN1	79647	Hs.293563	NP_078871	3.92684	up	chr1	+	39456915	39471735	RefSeq_coding
NM_014322	OPN3	23596	Hs.409081	NP_055137	5.77198	up	chr1	-	241756452	241803701	RefSeq_coding
NM_181814	ABHD12B	145447	Hs.271896	NP_861535	2.77999	up	chr14	+	51338877	51371687	RefSeq_coding
NM_004624	VIPR1	7433	Hs.348500	NP_004615	8.12037	up	chr3	+	42544103	42579065	RefSeq_coding
NM_016841	MAPT	4137	Hs.101174	NP_058525	2.52707	up	chr17	+	43971747	44105697	RefSeq_coding
NM_001010860	C14orf174	161394	Hs.421961	NP_001010860	8.28548	up	chr14	+	77843761	77857587	RefSeq_coding
NM_002688	40791	5413	Hs.728762	NP_002679	5.63694	up	chr22	+	19701986	19712297	RefSeq_coding
NM_001010927	TIAM2	26230	Hs.586279	NP_036586	21.4178	up	chr6	+	155538096	155578856	RefSeq_coding
NM_013996	TAC1	6863	Hs.2563	NP_054704	13.4798	up	chr7	+	97361270	97369782	RefSeq_coding
NM_006572	GNA13	10672	Hs.515018	NP_006563	2.50666	up	chr17	-	63005408	63052920	RefSeq_coding
NM_000866	HTR1F	3355	Hs.248136	NP_000857	20.7522	up	chr3	+	88031725	88042919	RefSeq_coding
NM_174858	AK5	26289	Hs.559718	NP_777283	15.8325	up	chr1	+	77747741	78025652	RefSeq_coding
NM_030965	ST6GALNAC5	81849	Hs.303609	NP_112227	45.2036	up	chr1	+	77333185	77529735	RefSeq_coding
NM_019065	NECAB2	54550	Hs.140950	NP_061938	36.6305	up	chr16	+	84002236	84036377	RefSeq_coding
NM_000621	HTR2A	3356	Hs.654586	NP_001159419	14.285	up	chr13	-	47407512	47471169	RefSeq_coding
NM_004570	PIK3C2G	5288	Hs.22500	NP_004561	24.9236	up	chr12	+	18414473	18801351	RefSeq_coding
NM_015973	GAL	51083	Hs.278959	NP_057057	3.96308	up	chr11	+	68451982	68458642	RefSeq_coding
NM_014170	GTPBP8	29083	Hs.127496	NP_612494	2.49583	up	chr3	+	112709799	112720220	RefSeq_coding
NM_024909	C6orf134	79969	Hs.654798	NP_079185	6.96255	up	chr6	+	30594612	30612446	RefSeq_coding
NM_001163435	TBCK	93627	Hs.292986	NP_149106	2.26136	up	chr4	-	106967232	107237423	RefSeq_coding
NM_001024380	TM2D2	83877	Hs.7471	NP_510882	2.39378	up	chr8	-	38846327	38854041	RefSeq_coding
NM_005151	USP14	9097	Hs.464416	NP_005142	4.88541	up	chr18	+	158482	213739	RefSeq_coding
NM_015055	SWAP70	23075	Hs.153026	NP_055870	4.65196	up	chr11	+	9685627	9774505	RefSeq_coding
NM_177987	TUBB8	347688	Hs.532659	NP_817124	6.00111	up	chr10	-	92827	95178	RefSeq_coding
NM_001146218	WRB	7485	Hs.198308	NP_004618	6.72391	up	chr21	+	40759691	40769814	RefSeq_coding
NM_001364	DLG2	1740	Hs.367656	NP_001355	14.4282	up	chr11	-	83166055	84634465	RefSeq_coding
NM_016183	MRTO4	51154	Hs.463797	NP_057267	3.92277	up	chr1	+	19578074	19586621	RefSeq_coding
NM_002777	PRTN3	5657	Hs.928	NP_002768	5.56124	up	chr19	+	840984	848175	RefSeq_coding
NM_002590	PCDH8	5100	Hs.19492	NP_116567	15.1766	up	chr13	-	53418110	53422774	RefSeq_coding
NM_012387	PADI4	23569	Hs.522969	NP_036519	6.35006	up	chr1	+	17634689	17690495	RefSeq_coding
NM_001130822	RABL5	64792	Hs.389104	NP_073614	2.94299	up	chr7	-	100956648	100965093	RefSeq_coding
NM_004952	EFNA3	1944	Hs.516656	NP_004943	4.23222	up	chr1	+	155051347	155060006	RefSeq_coding
NM_015522	DYNC2LI1	51626	Hs.371597	NP_057092	2.96771	up	chr2	+	44001181	44022312	RefSeq_coding
NM_001012974	C6orf154	221424	Hs.445552	NP_001012992	3.25505	up	chr6	-	43474706	43478424	RefSeq_coding
NM_201543	LGALS8	3964	Hs.4082	NP_963839	2.95955	up	chr1	+	236686738	236712996	RefSeq_coding
NM_002517	NPAS1	4861	Hs.79564	NP_002508	8.65065	up	chr19	+	47524142	47549016	RefSeq_coding
NM_003812	ADAM23	8745	Hs.591643	NP_003803	5.66489	up	chr2	+	207308367	207482677	RefSeq_coding
NM_004170	SLC1A1	6505	Hs.444915	NP_004161	3.28245	up	chr9	+	4490426	4587469	RefSeq_coding
NM_182724	CREM	1390	Hs.200250	NP_898883	4.5413	up	chr10	+	35484829	35501885	RefSeq_coding
NM_001038702	CDC42SE2	56990	Hs.508829	NP_064625	3.8786	up	chr5	+	130599701	130730380	RefSeq_coding
NM_001736	C5AR1	728	Hs.2161	NP_001727	5.32147	up	chr19	+	47813103	47825327	RefSeq_coding
NM_006744	RBP4	5950	Hs.50223	NP_006735	520.915	up	chr10	-	95351593	95360993	RefSeq_coding
NM_198719	PTGER3	5733	Hs.445000	NP_942012	9.81302	up	chr1	-	71436463	71513491	RefSeq_coding
NM_020533	MCOLN1	57192	Hs.631858	NP_065394	2.61171	up	chr19	+	7587495	7598894	RefSeq_coding
NM_001012513	GRP	2922	Hs.153444	NP_002082	3.03031	up	chr18	+	56887399	56898000	RefSeq_coding
NM_152889	CHST13	166012	Hs.292375	NP_690849	38.9553	up	chr3	+	126243175	126262133	RefSeq_coding
NM_006668	CYP46A1	10858	Hs.25121	NP_006659	8.74349	up	chr14	+	100150754	100193637	RefSeq_coding
NM_020113	ACRV1				2.6633	up	chr11	-	125542229	125550942	RefSeq_coding
NM_013330	NME7	29922	Hs.706952	NP_932076	2.63663	up	chr1	-	169101770	169337186	RefSeq_coding
NM_173572	C10orf93	255352	Hs.375837	NP_775843	4.98027	up	chr10	-	134742690	134756089	RefSeq_coding
NM_001080505	SHISA3	152573	Hs.370904	NP_001073974	2.3628	up	chr4	+	42399855	42404503	RefSeq_coding
NM_001004196	CD200	4345	Hs.79015	NP_005935	3.94533	up	chr3	+	112051915	112081656	RefSeq_coding
NM_020546	ADCY2	108	Hs.481545	NP_065433	4.5368	up	chr5	+	7396342	7830194	RefSeq_coding
NM_199194	BRE	9577	Hs.258314	NP_954664	2.26088	up	chr2	+	28113481	28561765	RefSeq_coding
NM_001069	TUBB2A	7280	Hs.654543	NP_001060	2.19079	up	chr6	-	3153903	3157783	RefSeq_coding
NM_022351	NECAB1	64168	Hs.642655	NP_071746	48.4483	up	chr8	+	91803920	91971629	RefSeq_coding
NM_004042	ARSF	416	Hs.101674	NP_004033	4.64794	up	chrX	+	2984852	3030747	RefSeq_coding
NM_004861	GAL3ST1	9514	Hs.17958	NP_004852	2.02672	up	chr22	-	30950623	30960876	RefSeq_coding
NM_022049	GPR88	54112	Hs.170053	NP_071332	63.657	up	chr1	+	101003727	101007582	RefSeq_coding
NM_000963	PTGS2	5743	Hs.196384	NP_000954	7.62669	up	chr1	-	186640944	186649559	RefSeq_coding
NM_033148	DTNB	1838	Hs.307720	NP_899205	2.74579	up	chr2	-	25600113	25896503	RefSeq_coding
NM_004675	DIRAS3	9077	Hs.194695	NP_004666	10.0365	up	chr1	-	68511646	68516460	RefSeq_coding
NM_001101677	SOHLH1	402381	Hs.120464	NP_001095147	6.27118	up	chr9	-	138585256	138591374	RefSeq_coding
NM_032531	KIRREL3	84623	Hs.376015	NP_115920	5.58789	up	chr11	-	126293396	126870766	RefSeq_coding
NM_182603	ANKRD42	338699	Hs.503438	NP_872409	4.01143	up	chr11	+	82905290	82960013	RefSeq_coding
NM_173542	PLBD2	196463	Hs.115896	NP_775813	4.12769	up	chr12	+	113796370	113827458	RefSeq_coding
NM_152495	CNIH3	149111	Hs.28659	NP_689708	34.0359	up	chr1	+	224804178	224928249	RefSeq_coding
NM_030948	PHACTR1	221692	Hs.436996	NP_112210	9.27056	up	chr6	+	12717832	13287528	RefSeq_coding
NM_014692	SEC14L5	9717	Hs.512856	NP_055507	7.72666	up	chr16	+	5008317	5069156	RefSeq_coding
NM_175873	ANKRD43	134548	Hs.13308	NP_787069	2.41698	up	chr5	+	132149032	132152488	RefSeq_coding
NM_015150	RFTN1	23180	Hs.98910	NP_055965	10.0388	up	chr3	-	16357352	16555222	RefSeq_coding
NM_001101653	COMMD9	29099	Hs.279836	NP_054905	2.05975	up	chr11	-	36293842	36310999	RefSeq_coding
NM_001128620	PAK1	5058	Hs.435714	NP_002567	2.7889	up	chr11	-	77033060	77185108	RefSeq_coding
NM_001136263	C2CD4C	126567	Hs.223770	NP_001129735	63.02	up	chr19	-	405443	409170	RefSeq_coding
NM_001002916	H2BFWT	158983	Hs.127778	NP_001002916	4.33283	up	chrX	-	103265720	103268256	RefSeq_coding
NM_001164674	SUMF1	285362	Hs.350475	NP_877437	2.10361	up	chr3	-	4402828	4508966	RefSeq_coding
NM_080656	CDKN2AIPNL	91368	Hs.156506	NP_542387	2.73401	up	chr5	-	133737757	133747598	RefSeq_coding
NM_003760	EIF4G3	8672	Hs.467084	NP_003751	2.62815	up	chr1	-	21132975	21503340	RefSeq_coding
NM_021020	LZTS1	11178	Hs.521432	NP_066300	51.1075	up	chr8	-	20103676	20112803	RefSeq_coding
NM_001164529	ZNF135	7694	Hs.85863	NP_009065	3.61443	up	chr19	+	58570606	58581108	RefSeq_coding
NM_001134408	GRIN2A	2903	Hs.411472	NP_001127880	14.7319	up	chr16	-	9856532	10275924	RefSeq_coding
NM_199248	CACNB1	782	Hs.635	NP_954856	20.4745	up	chr17	-	37333389	37353901	RefSeq_coding
NM_001105243	PCDH19	57526	Hs.4993	NP_065817	9.98525	up	chrX	-	99546649	99665271	RefSeq_coding
NM_001080398	KIAA0368	23392	Hs.368255	NP_001073867	3.45882	up	chr9	-	114122972	114247025	RefSeq_coding
NM_198077	C1orf52	148423	Hs.26226	NP_932343	2.34025	up	chr1	-	85715638	85725355	RefSeq_coding
NM_001167870	ATP5SL	55101	Hs.728825	NP_060505	2.02733	up	chr19	-	41937223	41945843	RefSeq_coding
NM_001100818	PID1	55022	Hs.726410	NP_060403	12.8308	up	chr2	-	229888689	230136057	RefSeq_coding
NM_014216	ITPK1	3705	Hs.308122	NP_055031	3.08039	up	chr14	-	93406068	93582263	RefSeq_coding
NM_004430	EGR3	1960	Hs.534313	NP_004421	204.683	up	chr8	-	22545173	22550815	RefSeq_coding
NM_006806	BTG3	10950	Hs.473420	NP_006797	5.42997	up	chr21	-	18965969	18985268	RefSeq_coding
NM_199331	HOMER2	9455	Hs.578443	NP_955364	6.25351	up	chr15	-	83517737	83621473	RefSeq_coding
NM_004734	DCLK1	9201	Hs.507755	NP_004725	5.06497	up	chr13	-	36343122	36705464	RefSeq_coding
NM_001171907	CXorf40A	91966	Hs.534641	NP_835225	3.60835	up	chrX	+	148622518	148629312	RefSeq_coding
NM_006509	RELB	5971	Hs.654402	NP_006500	2.60166	up	chr19	+	45504711	45541452	RefSeq_coding
NM_001164383	STAU2	27067	Hs.561815	NP_055208	3.27593	up	chr8	-	74332605	74659162	RefSeq_coding
NM_001171878	MCF2	4168	Hs.387262	NP_005360	4.85632	up	chrX	-	138663929	138725000	RefSeq_coding
NM_001065	TNFRSF1A	7132	Hs.279594	NP_001056	4.34017	up	chr12	-	6437923	6451261	RefSeq_coding
NM_001145205	SHISA9	729993	Hs.130661	NP_001138677	43.48	up	chr16	+	12995476	13005507	RefSeq_coding
NM_004789	LHX2	9355	Hs.696425	NP_004780	414.989	up	chr9	+	126773888	126795442	RefSeq_coding
NM_001134338	RNF24	11237	Hs.589884	NP_009150	2.5049	up	chr20	-	3912068	3996216	RefSeq_coding
NM_001174101	PRR7	80758	Hs.534492	NP_085044	2.54749	up	chr5	+	176873795	176883285	RefSeq_coding
NM_014629	ARHGEF10	9639	Hs.98594	NP_055444	3.46835	up	chr8	+	1772148	1906806	RefSeq_coding
NM_152543	C4orf45	152940	Hs.415576	NP_689756	5.65807	up	chr4	-	159814683	159956333	RefSeq_coding
NM_002178	IGFBP6	3489	Hs.274313	NP_002169	3.94125	up	chr12	+	53491435	53496128	RefSeq_coding
NM_173484	KLF17	128209	Hs.567674	NP_775755	5.65163	up	chr1	+	44584521	44600807	RefSeq_coding
NM_014379	KCNV1	27012	Hs.13285	NP_055194	85.4513	up	chr8	-	110979234	110986959	RefSeq_coding
NM_173588	IGSF22	283284	Hs.434152	NP_775859	7.93735	up	chr11	-	18725851	18747777	RefSeq_coding
NM_001080442	SLC38A8	146167	Hs.461575	NP_001073911	7.7879	up	chr16	-	84043388	84075762	RefSeq_coding
NM_004684	SPARCL1	8404	Hs.62886	NP_004675	16.2255	up	chr4	-	88394489	88450655	RefSeq_coding
NM_006158	NEFL	4747	Hs.521461	NP_006149	16.3924	up	chr8	-	24808470	24814131	RefSeq_coding
NM_014473	DIMT1L	27292	Hs.726092	NP_055288	2.17214	up	chr5	-	61684351	61699728	RefSeq_coding
NM_015174	ZFR2	23217	Hs.65750	NP_055989	11.072	up	chr19	-	3804021	3869027	RefSeq_coding
NM_007031	HSF2BP	11077	Hs.406157	NP_008962	3.80821	up	chr21	-	44949072	45079374	RefSeq_coding
NM_138289	ACTRT1	139741	Hs.680125	NP_612146	3.47755	up	chrX	-	127184942	127186382	RefSeq_coding
NM_004389	CTNNA2	1496	Hs.167368	NP_004380	20.1954	up	chr2	+	79740059	80875986	RefSeq_coding
NM_001001346	CLDN20	49861	Hs.567491	NP_001001346	14.9091	up	chr6	+	155585146	155597679	RefSeq_coding
NM_001859	SLC31A1	1317	Hs.532315	NP_001850	2.52212	up	chr9	+	115983807	116026771	RefSeq_coding
NM_003259	ICAM5	7087	Hs.465862	NP_003250	9.23668	up	chr19	+	10400654	10407452	RefSeq_coding
NM_015274	MAN2B2	23324	Hs.188464	NP_056089	4.10082	up	chr4	+	6576901	6624188	RefSeq_coding
NM_021934	C12orf44	60673	Hs.9911	NP_068753	2.22821	up	chr12	+	52463757	52471278	RefSeq_coding
NM_013997	TAC1	6863	Hs.2563	NP_054704	15.9218	up	chr7	+	97361270	97369782	RefSeq_coding
NM_198708	HSD11B1L	374875	Hs.631840	NP_941997	2.23271	up	chr19	+	5681074	5688532	RefSeq_coding
NM_021240	DMRT3	58524	Hs.189174	NP_067063	40.0757	up	chr9	+	976963	991732	RefSeq_coding
NM_032682	FOXP1	27086	Hs.431498	NP_116071	5.78051	up	chr3	-	71004736	71633140	RefSeq_coding
NM_001044370	MPPED1	758	Hs.159538	NP_001037835	75.1042	up	chr22	+	43808019	43902799	RefSeq_coding
NM_001042473	ACBD5	91452	Hs.530597	NP_663736	3.94031	up	chr10	-	27484143	27531068	RefSeq_coding
NM_020958	PPP4R4	57718	Hs.259599	NP_478144	2.44789	up	chr14	+	94640648	94694180	RefSeq_coding
NM_024702	ZNF750	79755	Hs.653124	NP_078978	3.12949	up	chr17	-	80787310	80797931	RefSeq_coding
NM_181674	PPP2R2B	5521	Hs.655213	NP_858064	12.6618	up	chr5	-	145969069	146435700	RefSeq_coding
NM_181646	ZNF804B	219578	Hs.684410	NP_857597	3.85008	up	chr7	+	88388752	88966344	RefSeq_coding
NM_004658	RASAL1	8437	Hs.528693	NP_004649	40.0525	up	chr12	-	113537317	113574021	RefSeq_coding
NM_176806	MOCS2	4338	Hs.163645	NP_789776	2.4319	up	chr5	-	52393896	52405598	RefSeq_coding
NM_018351	FGD6	55785	Hs.506381	NP_060821	7.7235	up	chr12	-	95470525	95611240	RefSeq_coding
NM_003622	PPFIBP1	8496	Hs.172445	NP_803193	5.91912	up	chr12	+	27677044	27848496	RefSeq_coding
NM_001048265	C9orf116	138162	Hs.414028	NP_653255	3.04003	up	chr9	-	138387025	138391761	RefSeq_coding
NM_019117	KLHL4	56062	Hs.49075	NP_476503	3.60243	up	chrX	+	86772714	86925050	RefSeq_coding
NM_007324	ZFYVE9	9372	Hs.532345	NP_015563	3.80029	up	chr1	+	52608045	52812357	RefSeq_coding
NM_153266	TMEM151A	256472	Hs.399779	NP_694998	2.77971	up	chr11	+	66059372	66064133	RefSeq_coding
NM_032882	PNMA6A	84968	Hs.721963	NP_116271	3.99614	up	chrX	-	152244151	152245958	RefSeq_coding
NM_024046	CAMKV	79012	Hs.145156	NP_076951	38.5522	up	chr3	-	49895421	49907369	RefSeq_coding
NM_015365	AMMECR1	9949	Hs.656243	NP_056180	3.90837	up	chrX	-	109437414	109561380	RefSeq_coding
NM_024312	GNPTAB	79158	Hs.46850	NP_077288	4.47031	up	chr12	-	102139275	102224645	RefSeq_coding
NM_013271	PCSK1N	27344	Hs.522640	NP_037403	4.09251	up	chrX	-	48689506	48693960	RefSeq_coding
NM_024050	DDA1	79016	Hs.466154	NP_076955	4.90351	up	chr19	+	17420336	17434104	RefSeq_coding
NM_001042386	PREPL	9581	Hs.727511	NP_006027	4.52518	up	chr2	-	44544749	44586888	RefSeq_coding
NM_052840	CELF6	60677	Hs.348342	NP_443072	4.1907	up	chr15	-	72577067	72612525	RefSeq_coding
NM_174937	TCERG1L	256536	Hs.126575	NP_777597	5.43678	up	chr10	-	132890655	133109984	RefSeq_coding
NM_001135155	DPF1	8193	Hs.631576	NP_004638	2.08551	up	chr19	-	38701649	38714890	RefSeq_coding
NM_000773	CYP2E1	1571	Hs.12907	NP_000764	2.16257	up	chr10	+	135340866	135352620	RefSeq_coding
NM_001166243	FHIT	2272	Hs.655995	NP_002003	2.83203	up	chr3	-	59735037	61237133	RefSeq_coding
NM_001130442	HRAS	3265	Hs.37003	NP_789765	22.0246	up	chr11	-	532242	535550	RefSeq_coding
NM_033310	KCNK4	50801	Hs.647233	NP_201567	4.3656	up	chr11	+	64058792	64067502	RefSeq_coding
NM_001099334	C2orf80	389073	Hs.198416	NP_001092804	53.3429	up	chr2	-	209030080	209054773	RefSeq_coding
NM_176818	GATC	283459	Hs.728777	NP_789788	4.42107	up	chr12	+	120884283	120897761	RefSeq_coding
NM_030571	NDFIP1	80762	Hs.9788	NP_085048	2.22595	up	chr5	+	141488323	141534006	RefSeq_coding
NM_001145459	HOPX	84525	Hs.619396	NP_631958	4.47189	up	chr4	-	57514153	57522688	RefSeq_coding
NM_020197	SMYD2	56950	Hs.66170	NP_064582	8.61709	up	chr1	+	214454564	214510477	RefSeq_coding
NM_000629	IFNAR1	3454	Hs.529400	NP_000620	3.80937	up	chr21	+	34697213	34732126	RefSeq_coding
NM_198184	OSTN	344901	Hs.526794	NP_937827	5.0345	up	chr3	+	190930321	190967908	RefSeq_coding
NM_001011553	40793	989	Hs.191346	NP_001779	2.1486	up	chr7	+	35840626	35944915	RefSeq_coding
NM_152308	C16orf75	116028	Hs.347524	NP_689521	21.5555	up	chr16	+	11439310	11445617	RefSeq_coding
NM_001040135	ACTR3B	57180	Hs.647117	NP_065178	4.44027	up	chr7	+	152456850	152552463	RefSeq_coding
NM_007066	PKIG	11142	Hs.472831	NP_861521	4.96868	up	chr20	+	43160435	43247677	RefSeq_coding
NM_003806	HRK	8739	Hs.87247	NP_003797	10.5913	up	chr12	-	117299027	117319232	RefSeq_coding
NM_206839	MORF4L1	10933	Hs.374503	NP_996670	2.59736	up	chr15	+	79165171	79190072	RefSeq_coding
NM_002686	PNMT	5409	Hs.1892	NP_002677	30.0033	up	chr17	+	37824506	37826728	RefSeq_coding
NM_001172665	RAB40C	57799	Hs.459630	NP_066991	3.76672	up	chr16	+	640076	679273	RefSeq_coding
NM_016307	PRRX2	51450	Hs.660115	NP_057391	8.00813	up	chr9	+	132427919	132484949	RefSeq_coding
NM_006317	BASP1	10409	Hs.728962	NP_006308	2.58516	up	chr5	+	17217749	17276935	RefSeq_coding
NM_000138	FBN1	2200	Hs.591133	NP_000129	9.35137	up	chr15	-	48700503	48937985	RefSeq_coding
NM_002430	MN1	4330	Hs.268515	NP_002421	7.69501	up	chr22	-	28144265	28197486	RefSeq_coding
NM_174891	C14orf79	122616	Hs.27183	NP_777551	3.24197	up	chr14	+	105452615	105461855	RefSeq_coding
NM_199354	PRB1	5542	Hs.631726	NP_955386	2.23137	up	chr12	-	11504756	11508524	RefSeq_coding
NM_181533	ABHD12B	145447	Hs.271896	NP_861535	6.10163	up	chr14	+	51338877	51371687	RefSeq_coding
NM_152399	TMEM155	132332	Hs.27524	NP_689612	18.7273	up	chr4	-	122680084	122686340	RefSeq_coding
NM_012284	KCNH3	23416	Hs.64064	NP_036416	5.97255	up	chr12	+	49932939	49952077	RefSeq_coding
NM_006869	ADAP1	11033	Hs.602573	NP_006860	6.88281	up	chr7	-	937537	994289	RefSeq_coding
NM_001012516	ITM2C	81618	Hs.111577	NP_112188	3.10604	up	chr2	+	231729620	231743962	RefSeq_coding
NM_178324	SPTLC1	10558	Hs.90458	NP_847894	2.8411	up	chr9	-	94841345	94877690	RefSeq_coding
NM_033316	MFI2	4241	Hs.184727	NP_201573	9.22119	up	chr3	-	196745824	196756686	RefSeq_coding
NM_015547	ACOT11	26027	Hs.729424	NP_671517	2.12344	up	chr1	+	55013900	55100417	RefSeq_coding
NM_173079	RUNDC1	146923	Hs.632255	NP_775102	4.2554	up	chr17	+	41132581	41145707	RefSeq_coding
NM_153486	LDHD	197257	Hs.380929	NP_919417	5.43364	up	chr16	-	75145758	75150665	RefSeq_coding
NM_006577	B3GNT2	10678	Hs.173203	NP_006568	5.30541	up	chr2	+	62423261	62451864	RefSeq_coding
NM_014677	RIMS2	9699	Hs.655271	NP_055492	5.25755	up	chr8	+	104831415	105265451	RefSeq_coding
NM_203486	DLL3	10683	Hs.127792	NP_982353	2.1419	up	chr19	+	39989556	39999121	RefSeq_coding
NM_133639	RHOV	171177	Hs.447901	NP_598378	2.8665	up	chr15	-	41164413	41166487	RefSeq_coding
NM_001222	CAMK2G	818	Hs.523045	NP_751913	3.1183	up	chr10	-	75572258	75634338	RefSeq_coding
NM_030769	NPL	80896	Hs.496969	NP_110396	4.0096	up	chr1	+	182761393	182798588	RefSeq_coding
NM_001166346	MDFIC	29969	Hs.427236	NP_951038	2.62224	up	chr7	+	114562208	114563719	RefSeq_coding
NM_002561	P2RX5	5026	Hs.408615	NP_778255	2.7229	up	chr17	-	3576523	3599583	RefSeq_coding
NM_004827	ABCG2	9429	Hs.480218	NP_004818	2.61881	up	chr4	-	89011416	89080011	RefSeq_coding
NM_006052	DSCR3	10311	Hs.369488	NP_006043	4.30027	up	chr21	-	38595725	38639833	RefSeq_coding
NM_001136105	C11orf93	120376	Hs.31409	NP_001129577	5.92694	up	chr11	+	111169975	111179353	RefSeq_coding
NM_001136570	FAM47E	8987	Hs.720509	NP_003934	4.14418	up	chr4	+	77172852	77204923	RefSeq_coding
NM_000744	CHRNA4	1137	Hs.10734	NP_000735	2.36407	up	chr20	-	61974664	61992695	RefSeq_coding
NM_001159644	MCTP2	55784	Hs.33368	NP_060819	7.41087	up	chr15	+	94899163	94946493	RefSeq_coding
NM_012119	CDK20	23552	Hs.522274	NP_848519	4.11727	up	chr9	-	90581360	90589695	RefSeq_coding
NM_005459	GUCA1C	9626	Hs.233363	NP_005450	74.8084	up	chr3	-	108626641	108672677	RefSeq_coding
NM_152688	KHDRBS2	202559	Hs.519794	NP_689901	41.0304	up	chr6	-	62389864	62996100	RefSeq_coding
NM_002381	MATN3	4148	Hs.656199	NP_002372	2.63529	up	chr2	-	20191813	20212455	RefSeq_coding
NM_001172772	IL34	146433	Hs.461214	NP_689669	16.3708	up	chr16	+	70657894	70694585	RefSeq_coding
NM_006729	DIAPH2	1730	Hs.226483	NP_009293	3.01893	up	chrX	+	95939661	96855596	RefSeq_coding
NM_004092	ECHS1	1892	Hs.76394	NP_004083	3.88907	up	chr10	-	135175987	135186908	RefSeq_coding
NM_020775	KIAA1324	57535	Hs.708190	NP_065826	12.0514	up	chr1	+	109656584	109749401	RefSeq_coding
NM_173516	PNLDC1	154197	Hs.349077	NP_775787	8.59855	up	chr6	+	160221300	160241735	RefSeq_coding
NM_197978	HEMGN	55363	Hs.176626	NP_932095	3.49469	up	chr9	-	100689074	100700526	RefSeq_coding
NM_002373	MAP1A	4130	Hs.194301	NP_002364	2.71104	up	chr15	+	43809805	43823817	RefSeq_coding
NM_002487	NDN	4692	Hs.50130	NP_002478	5.40462	up	chr15	-	23930561	23932450	RefSeq_coding
NM_145269	FAM92A1	137392	Hs.125038	NP_660312	4.75844	up	chr8	+	94712772	94740669	RefSeq_coding
NM_006086	TUBB3	10381	Hs.511743	NP_006077	2.1748	up	chr16	+	89989744	90002505	RefSeq_coding
NM_022136	SAMSN1	64092	Hs.473341	NP_071419	2.60367	up	chr21	-	15857548	15918664	RefSeq_coding
NM_024615	PARP8	79668	Hs.369581	NP_078891	5.14998	up	chr5	+	49962771	50142355	RefSeq_coding
NM_183398	RNF14	9604	Hs.483616	NP_899648	2.1183	up	chr5	+	141348621	141368752	RefSeq_coding
NM_025179	PLXNA2	5362	Hs.497626	NP_079455	3.06825	up	chr1	-	208195589	208417665	RefSeq_coding
NM_022469	GREM2	64388	Hs.98206	NP_071914	14.9778	up	chr1	-	240652874	240775462	RefSeq_coding
NM_007085	FSTL1	11167	Hs.269512	NP_009016	5.10196	up	chr3	-	120113061	120169918	RefSeq_coding
NM_004093	EFNB2	1948	Hs.149239	NP_004084	2.1107	up	chr13	-	107142097	107187337	RefSeq_coding
NM_001178064	NELF	26012	Hs.455336	NP_056352	3.01772	up	chr9	-	140342024	140353786	RefSeq_coding
NM_022733	SMAP2	64744	Hs.15200	NP_073570	3.94311	up	chr1	+	40839727	40888992	RefSeq_coding
NM_015457	ZDHHC5	25921	Hs.27239	NP_056272	3.21313	up	chr11	+	57435473	57468659	RefSeq_coding
NM_030771	CCDC34	91057	Hs.143733	NP_542385	2.81841	up	chr11	-	27360060	27384795	RefSeq_coding
NM_001003937	TSPYL6	388951	Hs.620508	NP_001003937	4.98522	up	chr2	-	54480314	54483409	RefSeq_coding
NM_006477	RASL10A	10633	Hs.73088	NP_006468	60.4342	up	chr22	-	29708922	29711748	RefSeq_coding
NM_031914	SYT16	83851	Hs.404139	NP_114120	15.8973	up	chr14	+	62462540	62568427	RefSeq_coding
NM_001165903	STX1A	6804	Hs.647024	NP_004594	8.32396	up	chr7	-	73113534	73134017	RefSeq_coding
NM_003252	TIAL1	7073	Hs.501203	NP_003243	2.82064	up	chr10	-	121332977	121356541	RefSeq_coding
NM_020133	AGPAT4	56895	Hs.353175	NP_064518	2.36849	up	chr6	-	161551056	161695107	RefSeq_coding
NM_001961	EEF2	1938	Hs.515070	NP_001952	2.41468	up	chr19	-	3976054	3985461	RefSeq_coding
NM_001008779	SPDYA	245711	Hs.511956	NP_877433	8.59013	up	chr2	+	29038862	29063673	RefSeq_coding
NM_001024660	KALRN	8997	Hs.8004	NP_008995	3.64624	up	chr3	+	123813557	124440035	RefSeq_coding
NM_018423	STYK1	55359	Hs.24979	NP_060893	11.4188	up	chr12	-	10771537	10826891	RefSeq_coding
NM_001338	CXADR	1525	Hs.634837	NP_001329	2.3172	up	chr21	+	18885329	18939264	RefSeq_coding
NM_181644	MFSD4	148808	Hs.567714	NP_857595	4.12175	up	chr1	+	205538111	205572045	RefSeq_coding
NM_001013694	SRRD	402055	Hs.709914	NP_001013716	2.00859	up	chr22	+	26879849	26887903	RefSeq_coding
NM_004709	CXorf1	9142	Hs.106688	NP_004700	5.32236	up	chrX	+	144908927	144911368	RefSeq_coding
NM_053004	GNB1L	54584	Hs.105642	NP_443730	2.20546	up	chr22	-	19775933	19842462	RefSeq_coding
NM_207168	ENSA	2029	Hs.632456	NP_997051	3.17029	up	chr1	-	150599523	150602098	RefSeq_coding
NM_014622	VWA5A	4013	Hs.152944	NP_938057	25.1098	up	chr11	+	123986110	124017616	RefSeq_coding
NM_006539	CACNG3	10368	Hs.7235	NP_006530	25.0863	up	chr16	+	24266875	24373736	RefSeq_coding
NM_203401	STMN1	3925	Hs.209983	NP_981946	8.00095	up	chr1	-	26226608	26232644	RefSeq_coding
NM_030949	PPP1R14C	81706	Hs.486798	NP_112211	3.59907	up	chr6	+	150464187	150571526	RefSeq_coding
NM_183239	GSTO2	119391	Hs.203634	NP_899062	4.84464	up	chr10	+	106028630	106059175	RefSeq_coding
NM_005467	NAALAD2	10003	Hs.503560	NP_005458	4.67441	up	chr11	+	89867817	89925770	RefSeq_coding
NM_000330	RS1	6247	Hs.715725	NP_000321	6.72462	up	chrX	-	18657809	18690223	RefSeq_coding
NM_007026	DUSP14	11072	Hs.91448	NP_008957	5.35245	up	chr17	+	35849950	35873588	RefSeq_coding
NM_000723	CACNB1	782	Hs.635	NP_954856	19.8151	up	chr17	-	37329708	37353901	RefSeq_coding
NM_032849	C13orf33	84935	Hs.147880	NP_116238	18.1442	up	chr13	+	31480311	31499708	RefSeq_coding
NM_007115	TNFAIP6	7130	Hs.437322	NP_009046	4.35141	up	chr2	+	152214104	152236559	RefSeq_coding
NM_173674	DCBLD1	285761	Hs.658304	NP_775945	4.81898	up	chr6	+	117803819	117891018	RefSeq_coding
NM_014214	IMPA2	3613	Hs.367992	NP_055029	2.11094	up	chr18	+	11981454	12030876	RefSeq_coding
NM_203399	STMN1	3925	Hs.209983	NP_981946	3.43999	up	chr1	-	26226608	26233368	RefSeq_coding
NM_181888	UBE2D3	7323	Hs.518773	NP_871622	5.90014	up	chr4	-	103717133	103749105	RefSeq_coding
NM_145236	B3GNT7	93010	Hs.299329	NP_660279	3.00621	up	chr2	+	232260334	232265873	RefSeq_coding
NM_138992	BACE2	25825	Hs.529408	NP_620477	6.1373	up	chr21	+	42539727	42648523	RefSeq_coding
NM_001130004	ACTN1	87	Hs.509765	NP_001123477	12.2368	up	chr14	-	69340840	69446083	RefSeq_coding
NM_005428	VAV1	7409	Hs.116237	NP_005419	2.97118	up	chr19	+	6772721	6857371	RefSeq_coding
NM_139211	HOPX	84525	Hs.619396	NP_631958	9.94181	up	chr4	-	57514153	57522688	RefSeq_coding
NM_198964	PTHLH	5744	Hs.591159	NP_945317	4.33244	up	chr12	-	28115254	28122894	RefSeq_coding
NM_004637	RAB7A	7879	Hs.728150	NP_004628	2.60378	up	chr3	+	128444978	128533641	RefSeq_coding
NM_015198	COBL	23242	Hs.99141	NP_056013	2.33414	up	chr7	-	51083909	51384515	RefSeq_coding
NM_206895	C2orf82	389084	Hs.657509	NP_996778	8.64345	up	chr2	+	233734993	233741107	RefSeq_coding
NM_015000	STK38L	23012	Hs.184523	NP_055815	2.18649	up	chr12	+	27397077	27478888	RefSeq_coding
NM_001080209	TMEM200C	645369	Hs.346566	NP_001073678	10.0623	up	chr18	-	5890183	5892103	RefSeq_coding
NM_012413	QPCT	25797	Hs.79033	NP_036545	10.6447	up	chr2	+	37571752	37600464	RefSeq_coding
NM_001171877	MCF2	4168	Hs.387262	NP_005360	6.56653	up	chrX	-	138663929	138725000	RefSeq_coding
NM_173860_Exon2-	NM_173860				4.16014	up	chr12	-	54350111	54350348	HOX cluster
NM_001165895	CD320	51293	Hs.558499	NP_057663	2.28608	up	chr19	-	8367010	8373240	RefSeq_coding
NM_138999	NETO1	81832	Hs.465407	NP_620552	47.3398	up	chr18	-	70501276	70532934	RefSeq_coding
NM_032564	DGAT2	84649	Hs.129798	NP_115953	8.12764	up	chr11	+	75479777	75512579	RefSeq_coding
NM_178177	NMNAT3	349565	Hs.208673	NP_835471	2.13505	up	chr3	-	139279040	139396840	RefSeq_coding
NM_001231	CASQ1	844	Hs.632476	NP_001222	4.0274	up	chr1	+	160160284	160171674	RefSeq_coding
NM_001127464	ZNF469	84627	Hs.54925	NP_001120936	8.07392	up	chr16	+	88493878	88507165	RefSeq_coding
NM_000277	PAH	5053	Hs.603740	NP_000268	3.17222	up	chr12	-	103232103	103311381	RefSeq_coding
NM_001109763	GSG1L	146395	Hs.91910	NP_653276	6.25693	up	chr16	-	27798849	28074830	RefSeq_coding
NM_020040	TUBB4Q	56604	Hs.351544	NP_064424	2.85739	up	chr4	-	190903678	190906024	RefSeq_coding
NM_207405	C4orf50				2.90279	up	chr4	-	5958844	5990166	RefSeq_coding
NM_024958	NRSN2	80023	Hs.416024	NP_079234	3.01144	up	chr20	+	327369	335511	RefSeq_coding
NM_181866	ACOT7	11332	Hs.126137	NP_863656	21.9781	up	chr1	-	6324332	6419004	RefSeq_coding
NM_016228	AADAT	51166	Hs.529735	NP_872603	10.236	up	chr4	-	170981373	171011183	RefSeq_coding
NM_000678	ADRA1D	146	Hs.557	NP_000669	285.984	up	chr20	-	4201277	4229659	RefSeq_coding
NM_001257	CDH13	1012	Hs.654386	NP_001248	30.1462	up	chr16	+	82660577	83830197	RefSeq_coding
NM_018650	MARK1	4139	Hs.497806	NP_061120	3.38891	up	chr1	+	220701567	220837798	RefSeq_coding
NM_024603	BEND5	79656	Hs.475348	NP_078879	5.23174	up	chr1	-	49193541	49242547	RefSeq_coding
NM_032108	SEMA6B	10501	Hs.465642	NP_115484	5.29479	up	chr19	-	4542599	4558503	RefSeq_coding
NM_016820	OGG1	4968	Hs.380271	NP_058438	2.49185	up	chr3	+	9791627	9799087	RefSeq_coding
NM_016297	PCYOX1	51449	Hs.567502	NP_057381	2.68474	up	chr2	+	70485230	70508316	RefSeq_coding
NM_003180	SYT5	6861	Hs.631566	NP_003171	17.8872	up	chr19	-	55684468	55691720	RefSeq_coding
NM_002846	PTPRN	5798	Hs.89655	NP_002837	2.26233	up	chr2	-	220154346	220174143	RefSeq_coding
NM_003885	CDK5R1	8851	Hs.500015	NP_003876	2.45496	up	chr17	+	30814104	30818270	RefSeq_coding
NM_001332	CTNND2	1501	Hs.314543	NP_001323	2.92576	up	chr5	-	10971951	11904110	RefSeq_coding
NM_001080521	RASSF10	644943	Hs.134650	NP_001073990	3.62866	up	chr11	+	13030695	13032647	RefSeq_coding
NM_001102368	C14orf159	80017	Hs.309849	NP_079228	4.60686	up	chr14	+	91580356	91691703	RefSeq_coding
NM_001170781	FAM122C	159091	Hs.269127	NP_620174	3.80228	up	chrX	+	133941222	133945209	RefSeq_coding
NM_006243	PPP2R5A	5525	Hs.497684	NP_006234	3.46944	up	chr1	+	212458878	212535204	RefSeq_coding
NM_138559	BCL11A	53335	Hs.370549	NP_612569	16.3006	up	chr2	-	60678302	60780633	RefSeq_coding
NM_000532	PCCB	5096	Hs.63788	NP_001171485	2.74937	up	chr3	+	135969166	136049015	RefSeq_coding
NM_138330	ZNF675	171392	Hs.264345	NP_612203	2.66531	up	chr19	-	23835708	23870017	RefSeq_coding
NM_001101330	LOC728819	728819	Hs.602756	NP_001094800	7.30986	up	chr2	-	43902291	43903461	RefSeq_coding
NM_001113228	NTNG1	22854	Hs.657434	NP_055732	4.73613	up	chr1	+	107682628	108024471	RefSeq_coding
NM_005478	INSL5	10022	Hs.251380	NP_005469	6.53023	up	chr1	-	67263424	67266939	RefSeq_coding
NM_001673	ASNS	440	Hs.489207	NP_899199	4.03737	up	chr7	-	97481429	97501854	RefSeq_coding
NM_016155	MMP17	4326	Hs.709245	NP_057239	9.49139	up	chr12	+	132312940	132336316	RefSeq_coding
NM_198537	YJEFN3	374887	Hs.729508	NP_940939	4.22165	up	chr19	+	19639719	19648393	RefSeq_coding
NM_181676	PPP2R2B	5521	Hs.655213	NP_858064	5.55738	up	chr5	-	145969069	146435700	RefSeq_coding
NM_206928	SYTL2	54843	Hs.369520	NP_996813	23.0832	up	chr11	-	85405266	85437511	RefSeq_coding
NM_012329	MMD	23531	Hs.463483	NP_036461	7.99645	up	chr17	-	53469974	53499341	RefSeq_coding
NM_001024381	TM2D2	83877	Hs.7471	NP_510882	2.54158	up	chr8	-	38846327	38854041	RefSeq_coding
NM_001010908	C1QL3	389941	Hs.676792	NP_001010908	4.98875	up	chr10	-	16555741	16564004	RefSeq_coding
NM_005025	SERPINI1	5274	Hs.478153	NP_005016	20.0682	up	chr3	+	167453510	167543356	RefSeq_coding
NM_000756	CRH	1392	Hs.75294	NP_000747	22.999	up	chr8	-	67088611	67090846	RefSeq_coding
NM_020236	MRPL1	65008	Hs.532019	NP_064621	6.31082	up	chr4	+	78783804	78873944	RefSeq_coding
NM_001145315	DSN1	79980	Hs.632268	NP_079194	3.93232	up	chr20	-	35380194	35402230	RefSeq_coding
NM_147169	C9orf24	84688	Hs.50334	NP_671698	4.04237	up	chr9	-	34379016	34381598	RefSeq_coding
NM_206929	SYTL2	54843	Hs.369520	NP_996813	18.3527	up	chr11	-	85405266	85430196	RefSeq_coding
NM_005398	PPP1R3C	5507	Hs.303090	NP_005389	3.81532	up	chr10	-	93388200	93392858	RefSeq_coding
NM_018699	PRDM5	11107	Hs.666782	NP_061169	3.23854	up	chr4	-	121615929	121844013	RefSeq_coding
NM_031302	GLT8D2	83468	Hs.631650	NP_112592	9.63624	up	chr12	-	104382764	104443915	RefSeq_coding
NM_002736	PRKAR2B	5577	Hs.433068	NP_002727	7.93437	up	chr7	+	106685177	106802255	RefSeq_coding
NM_005856	RAMP3	10268	Hs.25691	NP_005847	6.11009	up	chr7	+	45197366	45223847	RefSeq_coding
NM_012064	MIP	4284	Hs.574026	NP_036196	4.09157	up	chr12	-	56843285	56848435	RefSeq_coding
NM_006480	RGS14	10636	Hs.9347	NP_006471	19.6541	up	chr5	+	176784843	176799598	RefSeq_coding
NM_016546	C1RL	51279	Hs.631730	NP_057630	3.31637	up	chr12	-	7247146	7261869	RefSeq_coding
NM_004237	TRIP13	9319	Hs.728869	NP_004228	11.5862	up	chr5	+	892968	918164	RefSeq_coding
NM_005565	LCP2	3937	Hs.304475	NP_005556	4.80805	up	chr5	-	169675087	169724822	RefSeq_coding
NM_004052	BNIP3	664	Hs.144873	NP_004043	2.83672	up	chr10	-	133781203	133795435	RefSeq_coding
NM_001165257	SCG3	29106	Hs.232618	NP_037375	2.28117	up	chr15	+	51973549	52013222	RefSeq_coding
NM_031918	KLF16	83855	Hs.136280	NP_114124	3.29507	up	chr19	-	1852398	1863564	RefSeq_coding
NM_000313	PROS1	5627	Hs.64016	NP_000304	4.4157	up	chr3	-	93591881	93692934	RefSeq_coding
NM_006157	NELL1	4745	Hs.657172	NP_963845	5.74965	up	chr11	+	20691116	21597227	RefSeq_coding
NM_001085480	FAM162B	221303	Hs.126712	NP_001078949	8.10164	up	chr6	-	117073359	117086886	RefSeq_coding
NM_198704	HSD11B1L	374875	Hs.631840	NP_941997	3.70158	up	chr19	+	5681034	5688532	RefSeq_coding
NM_001039492	FHL2	2274	Hs.443687	NP_963851	19.2456	up	chr2	-	105977284	106015575	RefSeq_coding
NM_001008660	PICALM	8301	Hs.163893	NP_009097	3.38755	up	chr11	-	85668485	85780108	RefSeq_coding
NM_001103	ACTN2	88	Hs.498178	NP_001094	18.3398	up	chr1	+	236849769	236927558	RefSeq_coding
NM_182546	VSTM2A	222008	Hs.335933	NP_872352	64.5674	up	chr7	+	54610018	54636947	RefSeq_coding
NM_024709	C1orf115	79762	Hs.519839	NP_078985	20.1314	up	chr1	+	220863627	220872499	RefSeq_coding
NM_015981	CAMK2A	815	Hs.725992	NP_741960	10.3073	up	chr5	-	149599053	149669403	RefSeq_coding
NM_030579	CYB5B	80777	Hs.461131	NP_085056	2.97373	up	chr16	+	69458497	69500167	RefSeq_coding
NM_133475	ANKRD24	170961	Hs.197872	NP_597732	13.7122	up	chr19	+	4183350	4224811	RefSeq_coding
NM_025212	CXXC4	80319	Hs.12248	NP_079488	3.95504	up	chr4	-	105393344	105412467	RefSeq_coding
NM_001025357	C8orf85	441376	Hs.437551	NP_001020528	7.20631	up	chr8	+	117950463	117956237	RefSeq_coding
NM_033328	CAPZA3	93661	Hs.131288	NP_201585	7.23083	up	chr12	+	18891044	18892121	RefSeq_coding
NM_001008215	C2orf64	493753	Hs.596537	NP_001008216	3.38987	up	chr2	-	99215865	99224955	RefSeq_coding
NM_001126121	SLC25A19	60386	Hs.514470	NP_068380	2.80335	up	chr17	-	73269061	73285530	RefSeq_coding
NM_005391	PDK3	5165	Hs.296031	NP_005382	2.57485	up	chrX	+	24483343	24552542	RefSeq_coding
NM_014365	HSPB8	26353	Hs.400095	NP_055180	12.449	up	chr12	+	119616594	119632550	RefSeq_coding
NM_018981	DNAJC10	54431	Hs.516632	NP_061854	3.0462	up	chr2	+	183580998	183643255	RefSeq_coding
NM_001171713	FBXL2	25827	Hs.475872	NP_036289	6.83853	up	chr3	+	33318936	33428756	RefSeq_coding
NM_001946	DUSP6	1848	Hs.298654	NP_073143	18.0478	up	chr12	-	89741838	89746296	RefSeq_coding
NM_021127	PMAIP1	5366	Hs.96	NP_066950	2.64779	up	chr18	+	57567191	57571538	RefSeq_coding
NM_001161707	KIRREL3	84623	Hs.376015	NP_115920	6.54525	up	chr11	-	126300836	126870766	RefSeq_coding
NM_001098673	C12orf44	60673	Hs.9911	NP_068753	2.20829	up	chr12	+	52463757	52471278	RefSeq_coding
NM_005239	ETS2	2114	Hs.644231	NP_005230	13.2712	up	chr21	+	40177848	40196876	RefSeq_coding
NM_002954	RPS27A	6233	Hs.546292	NP_002945	2.03991	up	chr2	+	55459540	55462987	RefSeq_coding
NM_153649	TPM3	7170	Hs.644306	NP_705935	10.0154	up	chr1	-	154127779	154155725	RefSeq_coding
NM_016360	TACO1	51204	Hs.174134	NP_057444	2.27342	up	chr17	+	61678230	61685724	RefSeq_coding
NM_005225	E2F1	1869	Hs.654393	NP_005216	6.08474	up	chr20	-	32263292	32274210	RefSeq_coding
NM_018010	IFT57	55081	Hs.412196	NP_060480	3.66934	up	chr3	-	107879659	107941417	RefSeq_coding
NM_004327	BCR	613	Hs.517461	NP_067585	2.38311	up	chr22	+	23522551	23660223	RefSeq_coding
NM_006941	SOX10	6663	Hs.376984	NP_008872	2.12499	up	chr22	-	38368318	38380539	RefSeq_coding
NM_001013672	C17orf97	400566	Hs.499607	NP_001013694	2.95356	up	chr17	+	260117	264455	RefSeq_coding
NM_206917	NGFRAP1	27018	Hs.448588	NP_996800	3.08237	up	chrX	+	102631267	102632992	RefSeq_coding
NM_016524	SYT17	51760	Hs.258326	NP_057608	19.8069	up	chr16	+	19179637	19278553	RefSeq_coding
NM_030568	KHDC1	80759	Hs.715645	NP_085045	2.09068	up	chr6	-	73951038	73972907	RefSeq_coding
NM_001616	ACVR2A	92	Hs.470174	NP_001607	4.14364	up	chr2	+	148602569	148688392	RefSeq_coding
NM_001080397	SLC45A1	50651	Hs.463036	NP_001073866	2.99403	up	chr1	+	8384389	8404226	RefSeq_coding
NM_213607	CCDC103	388389	Hs.514222	NP_998772	5.80569	up	chr17	+	42977153	42980627	RefSeq_coding
NM_003947	KALRN	8997	Hs.8004	NP_008995	28.3493	up	chr3	+	123813557	124238698	RefSeq_coding
NM_000905	NPY	4852	Hs.1832	NP_000896	2145.99	up	chr7	+	24323806	24331484	RefSeq_coding
NM_145333	MAP3K7	6885	Hs.722892	NP_663306	3.56462	up	chr6	-	91225352	91296907	RefSeq_coding
NM_173623	TTLL6	284076	Hs.91930	NP_775894	5.68526	up	chr17	-	46839593	46871686	RefSeq_coding
NM_013257	SGK3	23678	Hs.613417	NP_733827	2.91016	up	chr8	+	67687461	67774255	RefSeq_coding
NM_021081	GHRH	2691	Hs.37023	NP_066567	2.63583	up	chr20	-	35879491	35885292	RefSeq_coding
NM_033408	TMEM205	374882	Hs.8036	NP_940938	2.10009	up	chr19	-	11453451	11456981	RefSeq_coding
NM_006152	LRMP	4033	Hs.124922	NP_006143	32.1894	up	chr12	+	25205240	25261268	RefSeq_coding
NM_014176	UBE2T	29089	Hs.5199	NP_054895	2.58392	up	chr1	-	202300785	202311094	RefSeq_coding
NM_018235	CNDP2	55748	Hs.149185	NP_060705	2.29656	up	chr18	+	72163499	72190687	RefSeq_coding
NM_001178036	DPP10	57628	Hs.580539	NP_065919	7.559	up	chr2	+	115219179	116602324	RefSeq_coding
NM_001001794	FAM116B	414918	Hs.530380	NP_001001794	2.14802	up	chr22	-	50750391	50765489	RefSeq_coding
NM_201515	PPHLN1	51535	Hs.444157	NP_958923	2.35233	up	chr12	+	42719946	42835764	RefSeq_coding
NM_001010000	ARHGAP28	79822	Hs.183114	NP_001010000	6.79873	up	chr18	+	6834483	6915710	RefSeq_coding
NM_001113402	AMN1	196394	Hs.591146	NP_001106873	3.27845	up	chr12	-	31824072	31882108	RefSeq_coding
NM_145282	LOC153328	153328	Hs.412418	NP_660325	8.65501	up	chr5	+	135170364	135224324	RefSeq_coding
NM_138471	C11orf84	144097	Hs.502793	NP_612480	3.76074	up	chr11	+	63580922	63595189	RefSeq_coding
NM_005606	LGMN	5641	Hs.726036	NP_005597	3.85633	up	chr14	-	93170156	93215012	RefSeq_coding
NM_007208	MRPL3	11222	Hs.205163	NP_009139	2.00915	up	chr3	-	131181045	131221829	RefSeq_coding
NM_002254	KIF3C	3797	Hs.21611	NP_002245	2.03455	up	chr2	-	26149454	26205443	RefSeq_coding
NM_018056	TMEM39B	55116	Hs.25544	NP_060526	4.29049	up	chr1	+	32538502	32568465	RefSeq_coding
NM_001017921	VMAC	400673	Hs.620821	NP_001017921	5.96752	up	chr19	+	5904851	5910261	RefSeq_coding
NM_000483	APOC2	344	Hs.75615	NP_000474	3.09823	up	chr19	+	45449242	45452817	RefSeq_coding
NM_018030	OSBPL1A	114876	Hs.370725	NP_542164	10.5573	up	chr18	-	21742012	21852196	RefSeq_coding
NM_007084	SOX21	11166	Hs.187577	NP_009015	4.12853	up	chr13	-	95361881	95364389	RefSeq_coding
NM_152581	MOSPD2	158747	Hs.725182	NP_689794	4.67276	up	chrX	+	14891526	14939458	RefSeq_coding
NM_006449	CDC42EP3	10602	Hs.369574	NP_006440	5.25957	up	chr2	-	37870742	37899326	RefSeq_coding
NM_004766	COPB2	9276	Hs.75724	NP_004757	3.63666	up	chr3	-	139076434	139108522	RefSeq_coding
NM_001126181	NRGN	4900	Hs.524116	NP_006167	383.024	up	chr11	+	124609828	124617102	RefSeq_coding
NM_001145657	RAP1GAP	5909	Hs.148178	NP_002876	9.71236	up	chr1	-	21922708	21995856	RefSeq_coding
NM_001142857	EFCAB1	79645	Hs.23245	NP_078869	25.0558	up	chr8	-	49627473	49647870	RefSeq_coding
NM_003799	RNMT	8731	Hs.592347	NP_003790	2.4059	up	chr18	+	13726703	13764554	RefSeq_coding
NM_206900	RTN2	6253	Hs.47517	NP_996784	5.04604	up	chr19	-	45988550	46000313	RefSeq_coding
NM_015132	SNX13	23161	Hs.487648	NP_055947	2.08763	up	chr7	-	17830385	17980131	RefSeq_coding
NM_031866	FZD8	8325	Hs.302634	NP_114072	3.62783	up	chr10	-	35927176	35930362	RefSeq_coding
NM_001130821	RABL5	64792	Hs.389104	NP_073614	3.98895	up	chr7	-	100956648	100965093	RefSeq_coding
NM_001164731	REEP1	65055	Hs.368884	NP_075063	11.9329	up	chr2	-	86441121	86564777	RefSeq_coding
NM_000272	NPHP1	4867	Hs.280388	NP_997064	5.38909	up	chr2	-	110880915	110962639	RefSeq_coding
NM_003279	TNNC2	7125	Hs.182421	NP_003270	5.00992	up	chr20	-	44451856	44455953	RefSeq_coding
NM_005342	HMGB3	3149	Hs.19114	NP_005333	2.8165	up	chrX	+	150151762	150159246	RefSeq_coding
NM_001146257	ZDHHC15	158866	Hs.253211	NP_659406	2.00153	up	chrX	-	74670154	74743337	RefSeq_coding
NM_005500	SAE1	10055	Hs.515500	NP_005491	2.3269	up	chr19	+	47634079	47713892	RefSeq_coding
NM_152311	CLRN3	119467	Hs.242014	NP_689524	7.90579	up	chr10	-	129676113	129691211	RefSeq_coding
NM_207645	C11orf87	399947	Hs.172982	NP_997528	9.18362	up	chr11	+	109292845	109299893	RefSeq_coding
NM_207303	ATRNL1	26033	Hs.501127	NP_997186	12.145	up	chr10	+	116853123	117708494	RefSeq_coding
NM_181874	GRM7	2917	Hs.660131	NP_870989	4.047	up	chr3	+	6902801	7783218	RefSeq_coding
NM_173562	KCTD20	222658	Hs.188757	NP_775833	3.46781	up	chr6	+	36410543	36458313	RefSeq_coding
NM_003468	FZD5	7855	Hs.17631	NP_003459	3.1046	up	chr2	-	208627311	208634143	RefSeq_coding
NM_018244	UQCC	55245	Hs.726290	NP_955781	2.39273	up	chr20	-	33890382	33999833	RefSeq_coding
NM_145320	OSBPL3	26031	Hs.520259	NP_663162	3.58047	up	chr7	-	24836164	25019760	RefSeq_coding
NM_001439	EXTL2	2135	Hs.357637	NP_001430	8.14453	up	chr1	-	101337940	101360418	RefSeq_coding
NM_001160301	DPYD	1806	Hs.335034	NP_001153773	3.02848	up	chr1	-	98185314	98386615	RefSeq_coding
NM_001099219	KRTAP19-8	728299	Hs.580875	NP_001092689	2.51455	up	chr21	-	32410478	32410795	RefSeq_coding
NM_053026	MYLK	4638	Hs.477375	NP_444260	9.36811	up	chr3	-	123331144	123603149	RefSeq_coding
NM_020347	LZTFL1	54585	Hs.30824	NP_065080	3.87638	up	chr3	-	45865445	45883621	RefSeq_coding
NM_001009998	SSBP4	170463	Hs.515259	NP_116016	5.27364	up	chr19	+	18530220	18545371	RefSeq_coding
NM_014861	ATP2C2	9914	Hs.6168	NP_055676	2.19358	up	chr16	+	84402132	84497792	RefSeq_coding
NM_014346	TBC1D22A	25771	Hs.435044	NP_055161	3.1553	up	chr22	+	47158548	47569722	RefSeq_coding
NM_001441	FAAH	2166	Hs.720143	NP_001432	3.25002	up	chr1	+	46859938	46879520	RefSeq_coding
NM_033315	RASL10B	91608	Hs.728990	NP_201572	5.22344	up	chr17	+	34058678	34070539	RefSeq_coding
NM_001018053	PFKFB2	5208	Hs.282702	NP_006203	3.89965	up	chr1	+	207226619	207254367	RefSeq_coding
NM_001039360	ZBTB7C	201501	Hs.515388	NP_001034449	3.68389	up	chr18	-	45553747	45567494	RefSeq_coding
NM_003139	SRPR	6734	Hs.368376	NP_003130	3.46166	up	chr11	-	126132814	126138877	RefSeq_coding
NM_013381	TRHDE	29953	Hs.199814	NP_037513	5.81167	up	chr12	+	72666528	73059421	RefSeq_coding
NM_001048	SST	6750	Hs.12409	NP_001039	1253.03	up	chr3	-	187386695	187388201	RefSeq_coding
NM_001010863	C10orf128	170371	Hs.385493	NP_001010863	3.62748	up	chr10	-	50363892	50396407	RefSeq_coding
NM_005669	REEP5	7905	Hs.429608	NP_005660	7.08045	up	chr5	-	112212080	112258031	RefSeq_coding
NM_001130058	SLC44A5	204962	Hs.654821	NP_689910	11.2699	up	chr1	-	75667815	76076799	RefSeq_coding
NM_001098520	HTATIP2	10553	Hs.90753	NP_006401	4.90013	up	chr11	+	20385288	20405329	RefSeq_coding
NM_130808	CPNE4	131034	Hs.199877	NP_570720	22.7716	up	chr3	-	131253583	131753844	RefSeq_coding
NM_014442	SIGLEC8	27181	Hs.447899	NP_055257	4.49657	up	chr19	-	51954251	51961708	RefSeq_coding
NM_030650	KIAA1715	80856	Hs.209561	NP_085153	3.31391	up	chr2	-	176790409	176867018	RefSeq_coding
NM_001058	TACR1	6869	Hs.633301	NP_056542	54.0109	up	chr2	-	75273589	75426645	RefSeq_coding
NM_207413	FAM150A	389658	Hs.527111	NP_997296	9.95866	up	chr8	-	53446597	53478021	RefSeq_coding
NM_177423	PPFIA1	8500	Hs.530749	NP_803172	2.46166	up	chr11	+	70116822	70224498	RefSeq_coding
NM_031244	SIRT5	23408	Hs.567431	NP_112534	2.24825	up	chr6	+	13574791	13605968	RefSeq_coding
NM_001887	CRYBB1	1414	Hs.37135	NP_001878	23.529	up	chr22	-	26995361	27013991	RefSeq_coding
NM_001167931	IL1RAP	3556	Hs.478673	NP_608273	8.29079	up	chr3	+	190231839	190374985	RefSeq_coding
NM_001159673	SYNCRIP	10492	Hs.571177	NP_006363	2.46415	up	chr6	-	86317502	86352640	RefSeq_coding
NM_001002919	FAM150B	285016	Hs.355207	NP_001002919	16.0775	up	chr2	-	279562	288308	RefSeq_coding
NM_003813	ADAM21	8747	Hs.178748	NP_003804	2.17256	up	chr14	+	70924216	70926621	RefSeq_coding
NM_000812	GABRB1	2560	Hs.27283	NP_000803	2.10078	up	chr4	+	47033294	47428445	RefSeq_coding
NM_006574	CSPG5	10675	Hs.45127	NP_006565	3.95675	up	chr3	-	47603728	47620359	RefSeq_coding
NM_003948	CDKL2	8999	Hs.591698	NP_003939	4.87415	up	chr4	-	76501704	76555721	RefSeq_coding
NM_002102	GYPE	2994	Hs.654368	NP_002091	41.343	up	chr4	-	144796468	144826716	RefSeq_coding
NM_001040177	AKR1E2	83592	Hs.657944	NP_001035267	3.18116	up	chr10	+	4868401	4890249	RefSeq_coding
NM_006345	SLC30A9	10463	Hs.479634	NP_006336	2.84748	up	chr4	+	41992522	42089550	RefSeq_coding
NM_001003897	MANBAL	63905	Hs.6126	NP_071360	3.01158	up	chr20	+	35918050	35945661	RefSeq_coding
NM_058170	OLFM3	118427	Hs.484475	NP_477518	3.61555	up	chr1	-	102268126	102462790	RefSeq_coding
NM_001283	AP1S1	1174	Hs.729170	NP_001274	10.224	up	chr7	+	100797685	100804556	RefSeq_coding
NM_020202	NIT2	56954	Hs.439152	NP_064587	5.81735	up	chr3	+	100053561	100074477	RefSeq_coding
NM_001135240	C1orf226	400793	Hs.447011	NP_001128712	2.06835	up	chr1	+	162348695	162353501	RefSeq_coding
NM_001080506	TMEM150C	441027	Hs.507676	NP_001073975	9.75703	up	chr4	-	83405603	83483126	RefSeq_coding
NM_033163	FGF8	2253	Hs.57710	NP_149355	2.99335	up	chr10	-	103529886	103535827	RefSeq_coding
NM_001004734	OR14I1	401994	Hs.449973	NP_001004734	86.6882	up	chr1	-	248844669	248845605	RefSeq_coding
NM_018639	WSB2	55884	Hs.728135	NP_061109	2.77892	up	chr12	-	118470491	118498951	RefSeq_coding
NM_002619	PF4	5196	Hs.81564	NP_002610	3.01252	up	chr4	-	74846795	74847715	RefSeq_coding
NM_021243	C6orf115	58527	Hs.600861	NP_067066	6.73271	up	chr6	+	139349818	139364439	RefSeq_coding
NM_015576	ERC2	26059	Hs.476389	NP_056391	3.70188	up	chr3	-	55542335	56502391	RefSeq_coding
NM_015332	NUDCD3	23386	Hs.488171	NP_056147	3.80382	up	chr7	-	44421966	44530385	RefSeq_coding
NM_022462	HIF3A	64344	Hs.420830	NP_690009	2.84637	up	chr19	+	46801658	46846689	RefSeq_coding
NM_144644	SPATA4	132851	Hs.481235	NP_653245	3.62072	up	chr4	-	177105724	177116822	RefSeq_coding
NM_145316	TMEM217	221468	Hs.520101	NP_660359	3.01856	up	chr6	-	37179954	37225413	RefSeq_coding
NM_133455	EMID1	129080	Hs.289106	NP_597712	4.23094	up	chr22	+	29601952	29655585	RefSeq_coding
NM_175876	EXOC8	149371	Hs.356198	NP_787072	2.30109	up	chr1	-	231468482	231473578	RefSeq_coding
NM_001079512	FAM18A	780776	Hs.371576	NP_001072980	3.93174	up	chr16	-	10860532	10912621	RefSeq_coding
NM_017943	FBXO34	55030	Hs.525348	NP_689417	2.24881	up	chr14	+	55738020	55820327	RefSeq_coding
NM_153181	NETO1	81832	Hs.465407	NP_620552	34.4855	up	chr18	-	70414786	70532934	RefSeq_coding
NM_152224	PPEF1	5475	Hs.211589	NP_689412	12.1694	up	chrX	+	18709044	18846032	RefSeq_coding
NM_018479	ECHDC1	55862	Hs.486410	NP_060949	2.36645	up	chr6	-	127609858	127664754	RefSeq_coding
NM_024763	WDR78	79819	Hs.49421	NP_996897	3.33115	up	chr1	-	67278573	67390570	RefSeq_coding
NM_001143906	TRAFD1	10906	Hs.5148	NP_006691	4.23471	up	chr12	+	112563348	112591407	RefSeq_coding
NM_001098523	HTATIP2	10553	Hs.90753	NP_006401	4.12168	up	chr11	+	20385686	20389198	RefSeq_coding
NM_018340	CPPED1	55313	Hs.460002	NP_060810	3.93297	up	chr16	-	12753656	12897744	RefSeq_coding
NM_001048252	CTXN3	613212	Hs.66194	NP_001120857	42.2681	up	chr5	+	126984712	126994321	RefSeq_coding
NM_172250	MMAA	166785	Hs.452864	NP_758454	2.03312	up	chr4	+	146540539	146581186	RefSeq_coding
NM_001002913	PTRH1	138428	Hs.653265	NP_001002913	2.61759	up	chr9	-	130476227	130477936	RefSeq_coding
NM_001159767	BZW2	28969	Hs.487635	NP_054757	3.49828	up	chr7	+	16685758	16746148	RefSeq_coding
NM_016143	NSFL1C	55968	Hs.12865	NP_061327	2.57384	up	chr20	-	1422812	1448417	RefSeq_coding
NM_007074	CORO1A	11151	Hs.415067	NP_009005	4.22793	up	chr16	+	30194925	30200396	RefSeq_coding
NM_145662	SPANXA2	728712	Hs.711784	NP_663695	3.63384	up	chrX	+	140677834	140678898	RefSeq_coding
NM_003381	VIP	7432	Hs.53973	NP_919416	97.3871	up	chr6	+	153071932	153080898	RefSeq_coding
NM_001031714	INF2	64423	Hs.24956	NP_116103	4.59653	up	chr14	+	105155942	105185947	RefSeq_coding
NM_001562	IL18	3606	Hs.83077	NP_001553	2.37369	up	chr11	-	112013975	112034840	RefSeq_coding
NM_001142651	NEURL1B	54492	Hs.91521	NP_001136123	15.566	up	chr5	+	172068275	172118531	RefSeq_coding
NM_206894	ZNF790	388536	Hs.282067	NP_996777	2.24696	up	chr19	-	37308332	37329284	RefSeq_coding
NM_001010861	LPPR5	163404	Hs.483948	NP_001032394	6.73617	up	chr1	-	99355802	99470449	RefSeq_coding
NM_001134492	HS2ST1	9653	Hs.726055	NP_036394	4.4706	up	chr1	+	87380334	87564124	RefSeq_coding
NM_007327	GRIN1	2902	Hs.558334	NP_067544	3.66246	up	chr9	+	140033608	140063207	RefSeq_coding
NM_014279	OLFM1	10439	Hs.522484	NP_055094	8.19784	up	chr9	+	137967088	138013031	RefSeq_coding
NM_001015050	ALG1L	200810	Hs.591299	NP_001182152	2.1578	up	chr3	-	125648117	125655882	RefSeq_coding
NM_212475	FN1				2.96518	up	chr2	-	216225180	216300791	RefSeq_coding
NM_001042383	CEP63	80254	Hs.443301	NP_079456	3.2074	up	chr3	+	134204574	134283870	RefSeq_coding
NM_000864	HTR1D	3352	Hs.121482	NP_000855	11.6193	up	chr1	-	23518388	23521222	RefSeq_coding
NM_203286	PVRL1	5818	Hs.334846	NP_976031	3.15599	up	chr11	-	119545099	119599435	RefSeq_coding
NM_016239	MYO15A	51168	Hs.462390	NP_057323	5.77596	up	chr17	+	18012019	18083115	RefSeq_coding
NM_174894	TRAPPC5	126003	Hs.432413	NP_777554	2.11366	up	chr19	+	7745760	7747748	RefSeq_coding
NM_002523	NPTX2	4885	Hs.3281	NP_002514	132.791	up	chr7	+	98246596	98259181	RefSeq_coding
NM_173467	MCAT	27349	Hs.349111	NP_775738	2.79486	up	chr22	-	43528211	43539403	RefSeq_coding
NM_178011	LRRTM3	347731	Hs.652155	NP_821079	3.02658	up	chr10	+	68685791	68860867	RefSeq_coding
NM_012443	SPAG6	9576	Hs.655170	NP_758442	20.8599	up	chr10	+	22634398	22706538	RefSeq_coding
NM_000849	GSTM3	2947	Hs.2006	NP_000840	2.83679	up	chr1	-	110276553	110283660	RefSeq_coding
NM_018465	C9orf46	55848	Hs.584242	NP_060935	2.08534	up	chr9	-	5357972	5437860	RefSeq_coding
NM_003394	WNT10B	7480	Hs.91985	NP_003385	20.4216	up	chr12	-	49359123	49365543	RefSeq_coding
NM_147195	ANKRD18A	253650	Hs.679081	NP_671728	26.7155	up	chr9	-	38571362	38620360	RefSeq_coding
NM_003287	TPD52L1	7164	Hs.591347	NP_003278	2.17292	up	chr6	+	125474878	125584644	RefSeq_coding
NM_016656	RRAGB	10325	Hs.50282	NP_057740	2.62793	up	chrX	+	55744109	55785206	RefSeq_coding
NM_020729	ODF2L	57489	Hs.149360	NP_065780	2.14976	up	chr1	-	86814420	86862003	RefSeq_coding
NM_153350	FBXL16	146330	Hs.513244	NP_699181	2.30863	up	chr16	-	742506	755825	RefSeq_coding
NM_022777	RABL5	64792	Hs.389104	NP_073614	5.4455	up	chr7	-	100956648	100965093	RefSeq_coding
NM_207370	GPR153	387509	Hs.531581	NP_997253	5.77101	up	chr1	-	6307406	6321035	RefSeq_coding
NM_001128147	NF1	4763	Hs.113577	NP_001121619	2.90187	up	chr17	+	29421944	29549782	RefSeq_coding
NM_022899	ACTR8	93973	Hs.412186	NP_075050	2.10779	up	chr3	-	53901095	53916229	RefSeq_coding
NM_001164732	REEP1	65055	Hs.368884	NP_075063	15.9964	up	chr2	-	86441121	86564777	RefSeq_coding
NM_020868	DPP10	57628	Hs.580539	NP_065919	27.7454	up	chr2	+	115199898	116602324	RefSeq_coding
NM_001130005	ACTN1	87	Hs.509765	NP_001123477	12.4774	up	chr14	-	69340840	69446083	RefSeq_coding
NM_001025068	ARPP21	10777	Hs.475902	NP_938409	10.2656	up	chr3	+	35721115	35727377	RefSeq_coding
NM_002933	RNASE1	6035	Hs.78224	NP_937878	2.09214	up	chr14	-	21269515	21271036	RefSeq_coding
NM_024674	LIN28A	79727	Hs.86154	NP_078950	7.64717	up	chr1	+	26737268	26756218	RefSeq_coding
NM_138420	AHNAK2	113146	Hs.441783	NP_612429	3.73855	up	chr14	-	105403590	105444694	RefSeq_coding
NM_014902	DLGAP4	22839	Hs.249600	NP_892118	3.4658	up	chr20	+	34995443	35157038	RefSeq_coding
NM_001142763	PCDH15	65217	Hs.280209	NP_149045	3.68387	up	chr10	-	55580859	56561051	RefSeq_coding
NM_004080	DGKB	1607	Hs.567255	NP_663733	11.1184	up	chr7	-	14184674	14881075	RefSeq_coding
NM_000855	GUCY1A2	2977	Hs.654555	NP_000846	4.36347	up	chr11	-	106557909	106889171	RefSeq_coding
NM_004163	RAB27B	5874	Hs.729432	NP_004154	8.66303	up	chr18	+	52495839	52557207	RefSeq_coding
NM_032989	BAD	572	Hs.370254	NP_116784	2.9797	up	chr11	-	64037300	64052176	RefSeq_coding
NM_000738	CHRM1	1128	Hs.632119	NP_000729	838.987	up	chr11	-	62676151	62689012	RefSeq_coding
NM_153182	MINA	84864	Hs.607776	NP_694822	3.06713	up	chr3	-	97660660	97691295	RefSeq_coding
NM_002234	KCNA5	3741	Hs.150208	NP_002225	4.35691	up	chr12	+	5153084	5155948	RefSeq_coding
NM_020386	HRASLS	57110	Hs.36761	NP_065119	12.3789	up	chr3	+	192958917	192988643	RefSeq_coding
NM_007050	PTPRT	11122	Hs.526879	NP_573400	4.82055	up	chr20	-	40701392	41818557	RefSeq_coding
NM_020416	PPP2R2C	5522	Hs.479069	NP_870991	6.90401	up	chr4	-	6322305	6474326	RefSeq_coding
NM_006809	TOMM34	10953	Hs.517066	NP_006800	7.93881	up	chr20	-	43570771	43589114	RefSeq_coding
NM_020395	INTS12	57117	Hs.480454	NP_065128	2.37085	up	chr4	-	106603786	106629881	RefSeq_coding
NM_198589	BSG	682	Hs.501293	NP_940993	3.60154	up	chr19	+	572536	583492	RefSeq_coding
NM_207520	RTN4	57142	Hs.727710	NP_997404	2.93174	up	chr2	-	55199328	55277734	RefSeq_coding
NM_015464	SOSTDC1	25928	Hs.648106	NP_056279	5.72472	up	chr7	-	16501107	16505474	RefSeq_coding
NM_001161708	SYNC	81493	Hs.712631	NP_110413	8.42105	up	chr1	-	33145506	33168361	RefSeq_coding
NM_024704	KIF16B	55614	Hs.101774	NP_078980	4.49698	up	chr20	-	16252748	16554078	RefSeq_coding
NM_001012415	SOHLH1	402381	Hs.120464	NP_001095147	10.5266	up	chr9	-	138585256	138591374	RefSeq_coding
NM_016113	TRPV2	51393	Hs.279746	NP_057197	3.83456	up	chr17	+	16318887	16340315	RefSeq_coding
NM_022912	REEP1	65055	Hs.368884	NP_075063	3.43474	up	chr2	-	86441121	86564777	RefSeq_coding
NM_175887	PRR15	222171	Hs.728338	NP_787083	6.04742	up	chr7	+	29603426	29606911	RefSeq_coding
NM_018320	RNF121	55298	Hs.368554	NP_060790	2.55653	up	chr11	+	71639767	71708641	RefSeq_coding
NM_006308	HSPB3	8988	Hs.41707	NP_006299	681.068	up	chr5	+	53751444	53752207	RefSeq_coding
NM_000826	GRIA2	2891	Hs.32763	NP_001077089	3.81068	up	chr4	+	158141735	158287224	RefSeq_coding
NM_152331	ACOT4	122970	Hs.49433	NP_689544	3.93715	up	chr14	+	74058409	74062468	RefSeq_coding
NM_004834	MAP4K4	9448	Hs.431550	NP_663720	2.03056	up	chr2	+	102314487	102511151	RefSeq_coding
NM_025152	NUBPL	80224	Hs.288981	NP_079428	5.66433	up	chr14	+	32030590	32330417	RefSeq_coding
NM_181340	DCAF4	26094	Hs.331491	NP_851938	2.79751	up	chr14	+	73393039	73426356	RefSeq_coding
NM_002397	MEF2C	4208	Hs.649965	NP_002388	34.1061	up	chr5	-	88014057	88179302	RefSeq_coding
NM_001033046	C17orf62	79415	Hs.163113	NP_001180586	2.57972	up	chr17	-	80400519	80408694	RefSeq_coding
NM_001136198	FZR1	51343	Hs.413133	NP_057347	3.42625	up	chr19	+	3522953	3536755	RefSeq_coding
NM_002182	IL1RAP	3556	Hs.478673	NP_608273	4.12277	up	chr3	+	190231839	190369307	RefSeq_coding
NM_175080	P2RX5	5026	Hs.408615	NP_778255	4.7312	up	chr17	-	3576523	3599583	RefSeq_coding
NM_021233	DNASE2B	58511	Hs.129142	NP_490649	2.10469	up	chr1	+	84864214	84880691	RefSeq_coding
NM_001080824	C2orf89	129293	Hs.469134	NP_001074293	4.44654	up	chr2	-	85048797	85108252	RefSeq_coding
NM_016048	ISOC1	51015	Hs.483296	NP_057132	3.55331	up	chr5	+	128430441	128449717	RefSeq_coding
NM_001098824	TMEM91	641649	Hs.709417	NP_001092295	3.07303	up	chr19	+	41882437	41889985	RefSeq_coding
NM_001128602	RASGRP1	10125	Hs.591127	NP_005730	8.41708	up	chr15	-	38780302	38857007	RefSeq_coding
NM_001039029	LRTM2	654429	Hs.585579	NP_001157398	84.3654	up	chr12	+	1929432	1945918	RefSeq_coding
NM_016226	VPS29	51699	Hs.600114	NP_476528	2.10351	up	chr12	-	110929330	110939916	RefSeq_coding
NM_004098	EMX2	2018	Hs.202095	NP_004089	2.93161	up	chr10	+	119301955	119309056	RefSeq_coding
NM_004519	KCNQ3	3786	Hs.374023	NP_004510	8.01583	up	chr8	-	133141256	133493004	RefSeq_coding
NM_183376	ARRDC4	91947	Hs.6093	NP_899232	4.34881	up	chr15	+	98503932	98517067	RefSeq_coding
NM_015529	MOXD1	26002	Hs.6909	NP_056344	7.44618	up	chr6	-	132617194	132722664	RefSeq_coding
NM_002236	KCNF1	3754	Hs.23735	NP_002227	63.0519	up	chr2	+	11052062	11054350	RefSeq_coding
NM_004614	TK2	7084	Hs.512619	NP_004605	3.20665	up	chr16	-	66541906	66584315	RefSeq_coding
NM_015590	GPATCH4	54865	Hs.193832	NP_872620	6.06132	up	chr1	-	156564281	156571270	RefSeq_coding
NM_152679	SLC10A4	201780	Hs.132591	NP_689892	16.2794	up	chr4	+	48485359	48491541	RefSeq_coding
NM_015016	MAST3	23031	Hs.466184	NP_055831	45.4525	up	chr19	+	18208602	18262498	RefSeq_coding
NM_183004	EIF5	1983	Hs.433702	NP_892116	5.10484	up	chr14	+	103801235	103811359	RefSeq_coding
NM_013438	UBQLN1	29979	Hs.9589	NP_444295	2.38245	up	chr9	-	86274878	86323168	RefSeq_coding
NM_014470	RND1	27289	Hs.124940	NP_055285	19.0647	up	chr12	-	49250916	49259653	RefSeq_coding
NM_001037582	SCD5	79966	Hs.379191	NP_079182	2.11646	up	chr4	-	83550689	83720010	RefSeq_coding
NM_032785	AGBL4	84871	Hs.679809	NP_116174	10.3373	up	chr1	-	48998526	50489626	RefSeq_coding
NM_016559	PEX5L	51555	Hs.478393	NP_057643	4.96818	up	chr3	-	179518049	179754517	RefSeq_coding
NM_024112	C9orf16	79095	Hs.522412	NP_077017	4.48785	up	chr9	+	130922538	130926207	RefSeq_coding
NM_001029875	RGS7BP	401190	Hs.657133	NP_001025046	2.3117	up	chr5	+	63802451	63908119	RefSeq_coding
NM_015448	DPCD	25911	Hs.658128	NP_056263	3.85192	up	chr10	+	103348088	103369409	RefSeq_coding
NM_032594	INSM2	84684	Hs.62813	NP_115983	3.31537	up	chr14	+	36003247	36006260	RefSeq_coding
NM_181689	NNAT	4826	Hs.504703	NP_859017	5.30498	up	chr20	+	36149606	36152088	RefSeq_coding
NM_004196	CDKL1	8814	Hs.679430	NP_004187	6.18528	up	chr14	-	50796720	50862617	RefSeq_coding
NM_201575	SEZ6L2	26470	Hs.6314	NP_963869	3.00395	up	chr16	-	29882481	29910580	RefSeq_coding
NM_015976	SNX7	51375	Hs.197015	NP_689424	4.71118	up	chr1	+	99127235	99226054	RefSeq_coding
NM_006529	GLRA3	8001	Hs.413099	NP_006520	7.75188	up	chr4	-	175563197	175750465	RefSeq_coding
NM_032961	PCDH10	57575	Hs.192859	NP_116586	8.90784	up	chr4	+	134070469	134112731	RefSeq_coding
NM_033043	CGB5	93659	Hs.728897	NP_149032	2.15854	up	chr19	+	49547101	49548567	RefSeq_coding
NM_153221	CILP2	148113	Hs.279574	NP_694953	3.70549	up	chr19	+	19649073	19657466	RefSeq_coding
NM_024616	C3orf52	79669	Hs.434247	NP_078892	6.07426	up	chr3	+	111805181	111837043	RefSeq_coding
NM_006042	HS3ST3A1	9955	Hs.462270	NP_006033	7.50457	up	chr17	-	13399005	13505244	RefSeq_coding
NM_001113381	RGS4	5999	Hs.386726	NP_005604	33.9181	up	chr1	+	163039043	163046591	RefSeq_coding
NM_198573	ENHO	375704	Hs.522085	NP_940975	2.35716	up	chr9	-	34521039	34523037	RefSeq_coding
NM_032379	SYTL2	54843	Hs.369520	NP_996813	4.29673	up	chr11	-	85405266	85425791	RefSeq_coding
NM_183065	TMEM107	84314	Hs.513933	NP_898888	2.33123	up	chr17	-	8076298	8079714	RefSeq_coding
NM_138575	PGAM5	192111	Hs.102558	NP_612642	8.07132	up	chr12	+	133287392	133295750	RefSeq_coding
NM_015476	C18orf10	25941	Hs.436636	NP_056291	3.88862	up	chr18	-	34376033	34409158	RefSeq_coding
NM_013251	TAC3	6866	Hs.9730	NP_037383	54.3369	up	chr12	-	57403781	57410344	RefSeq_coding
NM_001302	CORT	1325	Hs.412311	NP_001293	7.77436	up	chr1	+	10509970	10511957	RefSeq_coding
NM_199295	APITD1				2.42979	up	chr1	+	10490799	10502864	RefSeq_coding
NM_018088	FAM90A1	55138	Hs.196086	NP_060558	3.33376	up	chr12	-	8373855	8380214	RefSeq_coding
NM_001129891	FAM196B	100131897	Hs.721917	NP_001123363	3.03094	up	chr5	-	169290718	169407744	RefSeq_coding
NM_001080515	FAM163B	642968	Hs.709706	NP_001073984	11.7713	up	chr9	-	136444144	136445345	RefSeq_coding
NM_004219	PTTG1	9232	Hs.350966	NP_004210	3.36746	up	chr5	+	159848864	159855745	RefSeq_coding
NM_001047	SRD5A1	6715	Hs.552	NP_001038	2.00654	up	chr5	+	6633499	6669673	RefSeq_coding
NM_015192	PLCB1	23236	Hs.431173	NP_877398	4.79364	up	chr20	+	8113295	8865545	RefSeq_coding
NM_002926	RGS12	6002	Hs.527061	NP_937872	4.7168	up	chr4	+	3315873	3433903	RefSeq_coding
NM_006821	ACOT2	10965	Hs.446685	NP_006812	2.29315	up	chr14	+	74035771	74042357	RefSeq_coding
NM_000882	IL12A	3592	Hs.673	NP_000873	7.87048	up	chr3	+	159706628	159713805	RefSeq_coding
NM_005294	GPR21	2844	Hs.728941	NP_005285	16.1341	up	chr9	+	125796845	125797894	RefSeq_coding
NM_004100	EYA4	2070	Hs.596680	NP_742103	2.20693	up	chr6	+	133562494	133853257	RefSeq_coding
NM_004209	SYNGR3	9143	Hs.435277	NP_004200	3.30805	up	chr16	+	2039967	2044275	RefSeq_coding
NM_173855	MORN3	283385	Hs.434154	NP_776254	11.1229	up	chr12	-	122089293	122107560	RefSeq_coding
NM_145053	UBQLNL	143630	Hs.10688	NP_659490	3.04091	up	chr11	-	5535623	5537956	RefSeq_coding
NM_018317	TBC1D19	55296	Hs.479403	NP_060787	2.22655	up	chr4	+	26585545	26756915	RefSeq_coding
NM_182828	GDF7	151449	Hs.447688	NP_878248	4.58598	up	chr2	+	20866423	20871250	RefSeq_coding
NM_014507	MCAT	27349	Hs.349111	NP_775738	4.93856	up	chr22	-	43528211	43539403	RefSeq_coding
NM_001159390	GUK1	2987	Hs.376933	NP_001152863	3.781	up	chr1	+	228327928	228336653	RefSeq_coding
NM_173050	SCUBE1	80274	Hs.133995	NP_766638	2.74981	up	chr22	-	43599229	43739355	RefSeq_coding
NM_016827	OGG1	4968	Hs.380271	NP_058438	2.41533	up	chr3	+	9791627	9808352	RefSeq_coding
NM_199351	ILDR2	387597	Hs.444835	NP_955383	8.29898	up	chr1	-	166887995	166944561	RefSeq_coding
NM_030572	C12orf39	80763	Hs.130692	NP_085049	4.28194	up	chr12	+	21679255	21684210	RefSeq_coding
NM_023928	AACS	65985	Hs.656073	NP_076417	4.22016	up	chr12	+	125549924	125627872	RefSeq_coding
NM_001144872	CCDC42B	387885	Hs.486856	NP_001138344	18.9696	up	chr12	+	113587662	113597080	RefSeq_coding
NM_153442	GPR26	2849	Hs.12751	NP_703143	267.598	up	chr10	+	125425870	125456911	RefSeq_coding
NM_005893	CCIN	881	Hs.115460	NP_005884	8.44441	up	chr9	+	36169388	36171329	RefSeq_coding
NM_018584	CAMK2N1	55450	Hs.197922	NP_061054	5.08569	up	chr1	-	20808884	20812728	RefSeq_coding
NM_022728	NEUROD6	63974	Hs.45152	NP_073565	23.7681	up	chr7	-	31377081	31380538	RefSeq_coding
NM_016256	NAGPA	51172	Hs.21334	NP_057340	4.69838	up	chr16	-	5074845	5083936	RefSeq_coding
NM_012472	LRRC6	23639	Hs.591865	NP_036604	4.83266	up	chr8	-	133584447	133687813	RefSeq_coding
NM_017918	CCDC109B	55013	Hs.234149	NP_060388	8.32003	up	chr4	+	110481354	110608868	RefSeq_coding
NM_024506	GLB1L	79411	Hs.181173	NP_078782	2.86131	up	chr2	-	220101504	220110131	RefSeq_coding
NM_001796	CDH8	1006	Hs.368322	NP_001787	27.8536	up	chr16	-	61687234	62070036	RefSeq_coding
NM_172201	KCNE2	9992	Hs.551521	NP_751951	2.0093	up	chr21	+	35736322	35743440	RefSeq_coding
NM_001584	MPPED2	744	Hs.289795	NP_001575	3.07792	up	chr11	-	30431618	30602040	RefSeq_coding
NM_001113575	CDKL3	51265	Hs.719926	NP_057592	2.3293	up	chr5	-	133634115	133702765	RefSeq_coding
NM_020815	PCDH10	57575	Hs.192859	NP_116586	39.7738	up	chr4	+	134070469	134074403	RefSeq_coding
NM_001079877	RASA4	10156	Hs.696339	NP_008920	3.52967	up	chr7	-	102220093	102257205	RefSeq_coding
NM_030797	FAM49A	81553	Hs.467769	NP_110424	11.7909	up	chr2	-	16730731	16847134	RefSeq_coding
NM_001143674	BRP44	25874	Hs.517768	NP_056230	3.27498	up	chr1	-	167887310	167906278	RefSeq_coding
NM_002358	MAD2L1	4085	Hs.591697	NP_002349	3.06229	up	chr4	-	120980578	120988013	RefSeq_coding
NM_012431	SEMA3E	9723	Hs.528721	NP_036563	2.63801	up	chr7	-	82993221	83278479	RefSeq_coding
NM_001042430	FAM164C	79696	Hs.48642	NP_078919	3.75945	up	chr14	+	75536298	75544798	RefSeq_coding
NM_018283	NUDT15	55270	Hs.144407	NP_060753	2.97666	up	chr13	+	48611702	48621282	RefSeq_coding
NM_002284	KRT86	3892	Hs.278658	NP_002275	2.77501	up	chr12	+	52695648	52702945	RefSeq_coding
NM_001122752	SERPINI1	5274	Hs.478153	NP_005016	10.0942	up	chr3	+	167453431	167543356	RefSeq_coding
NM_003970	MYOM2	9172	Hs.443683	NP_003961	5.44914	up	chr8	+	1993157	2093379	RefSeq_coding
NM_001018038	VPS13A	23230	Hs.459790	NP_150648	2.07496	up	chr9	+	79792360	79997914	RefSeq_coding
NM_001082973	CASC1	55259	Hs.407771	NP_060742	3.5014	up	chr12	-	25261226	25348094	RefSeq_coding
NM_032338	LLPH	84298	Hs.504820	NP_115714	2.4515	up	chr12	-	66516849	66524533	RefSeq_coding
NM_002497	NEK2	4751	Hs.153704	NP_002488	117.089	up	chr1	-	211836121	211848967	RefSeq_coding
NM_001012508	SPRN	503542	Hs.64968	NP_001012526	10.3006	up	chr10	-	135234170	135238121	RefSeq_coding
NM_015526	CLIP3	25999	Hs.466539	NP_056341	2.78998	up	chr19	-	36505562	36523775	RefSeq_coding
NM_022006	FXYD7	53822	Hs.134729	NP_071289	8.471	up	chr19	+	35634153	35645205	RefSeq_coding
NM_020130	C8orf4	56892	Hs.591849	NP_064515	47.5573	up	chr8	+	40010988	40012821	RefSeq_coding
NM_002402	MEST	4232	Hs.270978	NP_803491	5.12402	up	chr7	+	130131937	130146129	RefSeq_coding
NM_017521	FEV	54738	Hs.234759	NP_059991	3.69348	up	chr2	-	219845808	219850379	RefSeq_coding
NM_002886	RAP2B	5912	Hs.98643	NP_002877	4.58781	up	chr3	+	152880028	152886261	RefSeq_coding
NM_013998	TAC1	6863	Hs.2563	NP_054704	9.52607	up	chr7	+	97361270	97369782	RefSeq_coding
NM_020726	NLN	57486	Hs.247460	NP_065777	9.50332	up	chr5	+	65018084	65119387	RefSeq_coding
NM_021133	RNASEL	6041	Hs.518545	NP_066956	5.69384	up	chr1	-	182542771	182556108	RefSeq_coding
NM_002699	POU3F1	5453	Hs.1837	NP_002690	17.5958	up	chr1	-	38509522	38512450	RefSeq_coding
NM_025184	EFHC2	80258	Hs.521953	NP_079460	8.35283	up	chrX	-	44007128	44202923	RefSeq_coding
NM_000943	PPIC	5480	Hs.110364	NP_000934	2.98141	up	chr5	-	122359079	122372425	RefSeq_coding
NM_133329	KCNG3	170850	Hs.352633	NP_758847	157.718	up	chr2	-	42669158	42721237	RefSeq_coding
NM_198715	PTGER3	5733	Hs.445000	NP_942012	67.176	up	chr1	-	71471537	71513491	RefSeq_coding
NM_001080843	GSTT2B	653689	Hs.656498	NP_001074312	9.68415	up	chr22	-	24299602	24303368	RefSeq_coding
NM_187841	TRIM54	57159	Hs.516036	NP_912730	8.08825	up	chr2	+	27505599	27530306	RefSeq_coding
NM_018226	RNPEPL1	57140	Hs.5345	NP_060696	3.34473	up	chr2	+	241508103	241518141	RefSeq_coding
NM_001113226	NTNG1	22854	Hs.657434	NP_055732	5.40103	up	chr1	+	107682628	108024471	RefSeq_coding
NM_138403	MYL10	93408	Hs.247831	NP_612412	4.44624	up	chr7	-	101256605	101272576	RefSeq_coding
NM_001136202	ISOC2	79763	Hs.467306	NP_078986	2.57786	up	chr19	-	55964347	55973049	RefSeq_coding
NM_173462	PAPLN	89932	Hs.509909	NP_775733	5.63829	up	chr14	+	73704204	73741345	RefSeq_coding
NM_033117	RBM18	92400	Hs.415842	NP_149108	2.39406	up	chr9	-	125001833	125027143	RefSeq_coding
NM_002981	CCL1	6346	Hs.72918	NP_002972	18.6786	up	chr17	-	32687398	32690252	RefSeq_coding
NM_001160308	SETDB2	83852	Hs.631789	NP_114121	3.54278	up	chr13	+	50025687	50069138	RefSeq_coding
NM_002738	PRKCB	5579	Hs.460355	NP_997700	12.6575	up	chr16	+	23847299	24231930	RefSeq_coding
NM_018040	GPATCH2	55105	Hs.420757	NP_060510	3.1947	up	chr1	-	217603833	217804409	RefSeq_coding
NM_015480	PVRL3	25945	Hs.293917	NP_056295	25.9303	up	chr3	+	110790864	110853062	RefSeq_coding
NM_013399	C16orf5	29965	Hs.654653	NP_037531	3.38084	up	chr16	-	4560678	4588816	RefSeq_coding
NM_153260	LRRC57	255252	Hs.234681	NP_694992	2.33574	up	chr15	-	42834721	42841002	RefSeq_coding
NM_003821	RIPK2	8767	Hs.103755	NP_003812	3.91072	up	chr8	+	90769974	90803291	RefSeq_coding
NM_031297	RNF208	727800	Hs.512767	NP_112587	2.06689	up	chr9	-	140114706	140115775	RefSeq_coding
NM_178863	KCTD13	253980	Hs.534590	NP_849194	3.94014	up	chr16	-	29917662	29937545	RefSeq_coding
NM_152362	TNFAIP8L1	126282	Hs.465643	NP_689575	2.13445	up	chr19	+	4639526	4655580	RefSeq_coding
NM_001947	DUSP7	1849	Hs.591664	NP_001938	7.79081	up	chr3	-	52082938	52090461	RefSeq_coding
NM_001142771	PCDH15	65217	Hs.280209	NP_149045	4.56866	up	chr10	-	55562534	56561051	RefSeq_coding
NM_001889	CRYZ	1429	Hs.83114	NP_001880	7.86365	up	chr1	-	75171174	75199092	RefSeq_coding
NM_005761	PLXNC1	10154	Hs.584845	NP_005752	8.29603	up	chr12	+	94542498	94699224	RefSeq_coding
NM_006043	HS3ST2	9956	Hs.115830	NP_006034	36.892	up	chr16	+	22825859	22927657	RefSeq_coding
NM_014654	SDC3	9672	Hs.158287	NP_055469	5.74732	up	chr1	-	31342312	31381480	RefSeq_coding
NM_003943	STBD1	8987	Hs.109590	NP_003934	9.3733	up	chr4	+	77227676	77232282	RefSeq_coding
NM_000236	LIPC	3990	Hs.654472	NP_000227	6.56676	up	chr15	+	58724174	58861072	RefSeq_coding
NM_005444	RQCD1	9125	Hs.148767	NP_005435	2.18889	up	chr2	+	219433677	219458998	RefSeq_coding
NM_002959	SORT1	6272	Hs.485195	NP_002950	2.23045	up	chr1	-	109852191	109940563	RefSeq_coding
NM_000202	IDS	3423	Hs.460960	NP_006114	2.94674	up	chrX	-	148560294	148586884	RefSeq_coding
NM_032148	SLC41A2	84102	Hs.577463	NP_115524	2.02662	up	chr12	-	105197275	105322472	RefSeq_coding
NM_138381	OXNAD1	92106	Hs.655449	NP_612390	2.24628	up	chr3	+	16306713	16347593	RefSeq_coding
NM_001105199	TMEM177	80775	Hs.439991	NP_085054	2.77825	up	chr2	+	120436742	120439694	RefSeq_coding
NM_019605	SERTAD4	56256	Hs.600545	NP_062551	7.6021	up	chr1	+	210406194	210416438	RefSeq_coding
NM_004300	ACP1	52	Hs.558296	NP_009030	2.45731	up	chr2	+	264868	278280	RefSeq_coding
NM_001168235	FREM3	166752	Hs.252714	NP_001161707	42.6809	up	chr4	-	144498562	144621828	RefSeq_coding
NM_001146082	MBOAT7	79143	Hs.467279	NP_077274	3.15611	up	chr19	-	54682040	54693733	RefSeq_coding
NM_003311	PHLDA2	7262	Hs.154036	NP_003302	34.3934	up	chr11	-	2949502	2950650	RefSeq_coding
NM_001172410	SFTPC	6440	Hs.1074	NP_003009	3.22778	up	chr8	+	22019183	22021988	RefSeq_coding
NM_000807	GABRA2	2555	Hs.116250	NP_001107647	3.74092	up	chr4	-	46251580	46392056	RefSeq_coding
NM_018398	CACNA2D3	55799	Hs.656687	NP_060868	9.61184	up	chr3	+	54156692	55108582	RefSeq_coding
NM_152725	SLC39A12	221074	Hs.350895	NP_689938	7.26554	up	chr10	+	18240767	18332221	RefSeq_coding
NM_005184	CALM3	808	Hs.515487	NP_005175	2.74883	up	chr19	+	47104511	47114038	RefSeq_coding
NM_012081	ELL2	22936	Hs.192221	NP_036213	4.12966	up	chr5	-	95220803	95297775	RefSeq_coding
NM_018844	BCAP29	55973	Hs.303787	NP_061332	3.97241	up	chr7	+	107220421	107263762	RefSeq_coding
NM_001171581	ITM2A	9452	Hs.17109	NP_004858	2.01913	up	chrX	-	78615882	78623049	RefSeq_coding
NM_000374	UROD	7389	Hs.78601	NP_000365	7.65358	up	chr1	+	45477829	45481341	RefSeq_coding
NM_032854	CORO6	84940	Hs.143046	NP_116243	2.12391	up	chr17	-	27941773	27948441	RefSeq_coding
NM_032180	FAM161A	84140	Hs.440466	NP_115556	2.19128	up	chr2	-	62051984	62081278	RefSeq_coding
NM_025268	TMEM121	80757	Hs.157527	NP_079544	4.17319	up	chr14	+	105992952	105996539	RefSeq_coding
NM_001094	ACCN1	40	Hs.368417	NP_899233	3.01534	up	chr17	-	31340107	32483825	RefSeq_coding
NM_002269	KPNA5	3841	Hs.182971	NP_002260	6.38999	up	chr6	+	117002366	117063029	RefSeq_coding
NM_004028	AQP4	361	Hs.315369	NP_004019	2.17512	up	chr18	-	24432009	24442575	RefSeq_coding
NM_001001436	C16orf87	388272	Hs.406551	NP_001001436	2.94979	up	chr16	-	46835958	46865074	RefSeq_coding
NM_031917	ANGPTL6	83854	Hs.712850	NP_114123	2.1048	up	chr19	-	10203012	10213425	RefSeq_coding
NM_020208	SLC6A20	54716	Hs.413095	NP_071800	3.59193	up	chr3	-	45796941	45838035	RefSeq_coding
NM_001178076	ASNS	440	Hs.489207	NP_899199	4.95732	up	chr7	-	97481429	97501854	RefSeq_coding
NM_005371	METTL1	4234	Hs.42957	NP_075422	2.62413	up	chr12	-	58162351	58165914	RefSeq_coding
NM_022909	CENPH	64946	Hs.631967	NP_075060	3.32258	up	chr5	+	68485374	68506183	RefSeq_coding
NM_025140	CCDC92	80212	Hs.114111	NP_079416	5.00968	up	chr12	-	124420954	124457163	RefSeq_coding
NM_001145176	SHISA7	729956	Hs.6664	NP_001138648	5.27686	up	chr19	-	55940104	55954230	RefSeq_coding
NM_001146094	MTMR15	22909	Hs.584863	NP_055782	3.24097	up	chr15	+	31196075	31203991	RefSeq_coding
NM_001130160	STOX1	219736	Hs.37636	NP_689922	5.92713	up	chr10	+	70587293	70652815	RefSeq_coding
NM_004867	ITM2A	9452	Hs.17109	NP_004858	2.45537	up	chrX	-	78615882	78623049	RefSeq_coding
NM_145247	C10orf78	119392	Hs.93667	NP_660290	4.03177	up	chr10	+	105881815	105886142	RefSeq_coding
NM_001166133	FRAS1	80144	Hs.369448	NP_079350	9.0078	up	chr4	+	78978723	79367785	RefSeq_coding
NM_182553	CNIH2	254263	Hs.437072	NP_872359	5.28904	up	chr11	+	66045695	66051683	RefSeq_coding
NM_025139	ARMC9	80210	Hs.471610	NP_079415	2.56474	up	chr2	+	232063341	232209912	RefSeq_coding
NM_012298	CAND2	23066	Hs.343664	NP_036430	2.09128	up	chr3	+	12838170	12876313	RefSeq_coding
NM_016495	TBC1D7	51256	Hs.484678	NP_057579	5.43055	up	chr6	-	13305185	13328770	RefSeq_coding
NM_021257	NGB	58157	Hs.274363	NP_067080	15.72	up	chr14	-	77731833	77737655	RefSeq_coding
NM_001002027	ATP5G1	516	Hs.80986	NP_005166	2.23079	up	chr17	+	46970147	46973230	RefSeq_coding
NM_014351	SULT4A1	25830	Hs.189810	NP_055166	2.83259	up	chr22	-	44220386	44258378	RefSeq_coding
NM_003270	TSPAN6	7105	Hs.43233	NP_003261	2.70232	up	chrX	-	99883794	99891794	RefSeq_coding
NM_019099	C1orf183	55924	Hs.193406	NP_945120	10.0062	up	chr1	-	112264685	112282046	RefSeq_coding
NM_057179	TWIST2	117581	Hs.422585	NP_476527	13.4172	up	chr2	+	239756725	239832237	RefSeq_coding
NM_205833	IGSF1	3547	Hs.22111	NP_991402	7.05718	up	chrX	-	130418141	130423403	RefSeq_coding
NM_052918	SORCS1	114815	Hs.591915	NP_443150	22.3677	up	chr10	-	108333421	108924292	RefSeq_coding
NM_001128310	SPARCL1	8404	Hs.62886	NP_004675	8.94005	up	chr4	-	88394489	88450655	RefSeq_coding
NM_001161011	ARMC10	83787	Hs.287412	NP_114111	3.24915	up	chr7	+	102715327	102740205	RefSeq_coding
NM_005306	FFAR2	2867	Hs.248056	NP_005297	3.19526	up	chr19	+	35940616	35942667	RefSeq_coding
NM_001130820	RABL5	64792	Hs.389104	NP_073614	3.76959	up	chr7	-	100956648	100965093	RefSeq_coding
NM_054014	FKBP1A	2280	Hs.471933	NP_463460	3.06886	up	chr20	-	1352360	1373816	RefSeq_coding
NM_001031827	BOLA2	552900	Hs.444600	NP_001026997	2.54569	up	chr16	-	29464914	29466285	RefSeq_coding
NM_001143995	LPXN	9404	Hs.125474	NP_004802	2.91845	up	chr11	-	58294345	58345639	RefSeq_coding
NM_001040260	DCLK2	166614	Hs.591683	NP_001035351	2.93431	up	chr4	+	151000079	151178606	RefSeq_coding
NM_001099433	JAKMIP1	152789	Hs.479066	NP_653321	4.32855	up	chr4	-	6027925	6202318	RefSeq_coding
NM_198215	FAM13C	220965	Hs.607594	NP_937858	4.13159	up	chr10	-	61005889	61122352	RefSeq_coding
NM_001123	ADK	132	Hs.656586	NP_006712	2.26753	up	chr10	+	75936443	76469059	RefSeq_coding
NM_001001957	OR2W3	343171	Hs.269151	NP_001001957	20.9218	up	chr1	+	248058888	248059831	RefSeq_coding
NM_001011713	NAA30	122830	Hs.165465	NP_001011713	3.23666	up	chr14	+	57857270	57879467	RefSeq_coding
NM_014117	C16orf72	29035	Hs.221497	NP_054836	2.03527	up	chr16	+	9185536	9213545	RefSeq_coding
NM_014562	OTX1	5013	Hs.445340	NP_055377	17.8446	up	chr2	+	63277964	63284303	RefSeq_coding
NM_001161407	NDFIP2	54602	Hs.525093	NP_061953	5.30535	up	chr13	+	80055258	80130205	RefSeq_coding
NM_005950	MT1G	4495	Hs.433391	NP_005941	22.392	up	chr16	-	56700652	56701977	RefSeq_coding
NM_016203	PRKAG2	51422	Hs.647072	NP_077747	2.37207	up	chr7	-	151253202	151574316	RefSeq_coding
NM_001145195	SLC39A12	221074	Hs.350895	NP_689938	20.9503	up	chr10	+	18240767	18332221	RefSeq_coding
NM_014978	SORCS3	22986	Hs.671950	NP_055793	3.33207	up	chr10	+	106400858	107024993	RefSeq_coding
NM_001649	SHROOM2	357	Hs.567236	NP_001640	4.1591	up	chrX	+	9754495	9917481	RefSeq_coding
NM_001136002	TMEM229A	730130	Hs.450249	NP_001129474	2.3542	up	chr7	-	123670970	123673523	RefSeq_coding
NM_000337	SGCD	6444	Hs.387207	NP_758447	3.45558	up	chr5	+	155753766	156194796	RefSeq_coding
NM_005741	ZNF263	10127	Hs.611475	NP_005732	4.12918	up	chr16	+	3333486	3341455	RefSeq_coding
NM_001171689	AMMECR1	9949	Hs.656243	NP_056180	8.15582	up	chrX	-	109437414	109683461	RefSeq_coding
NM_024302	MMP28	79148	Hs.380710	NP_077278	4.45411	up	chr17	-	34092875	34122640	RefSeq_coding
NM_001135023	ELMOD3	84173	Hs.269990	NP_115589	3.23319	up	chr2	+	85581842	85618873	RefSeq_coding
NM_152857	WTAP	9589	Hs.446091	NP_690597	4.7038	up	chr6	+	160148619	160170452	RefSeq_coding
NM_020109	ACRV1				4.2493	up	chr11	-	125542229	125550942	RefSeq_coding
NM_024411	PDYN	5173	Hs.22584	NP_077722	85.0369	up	chr20	-	1959402	1974702	RefSeq_coding
NM_012140	SLC25A10	1468	Hs.548187	NP_036272	3.79901	up	chr17	+	79679370	79688041	RefSeq_coding
NM_004418	DUSP2	1844	Hs.1183	NP_004409	8.51834	up	chr2	-	96808916	96811179	RefSeq_coding
NM_012205	HAAO	23498	Hs.368805	NP_036337	2.11936	up	chr2	-	42994229	43019751	RefSeq_coding
NM_014700	RAB11FIP3	9727	Hs.531642	NP_055515	4.03953	up	chr16	+	475667	572480	RefSeq_coding
NM_002279	KRT33B	3884	Hs.32950	NP_002270	14.2474	up	chr17	-	39519746	39526047	RefSeq_coding
NM_001098475	TDRD10	126668	Hs.387671	NP_872305	4.26659	up	chr1	+	154474694	154520622	RefSeq_coding
NM_001082618	CD33	945	Hs.83731	NP_001763	2.89461	up	chr19	+	51728334	51743274	RefSeq_coding
NM_019008	SMCR7L	54471	Hs.714252	NP_061881	2.1718	up	chr22	+	39898283	39914136	RefSeq_coding
NM_001033564	C6orf225	619208	Hs.591340	NP_001028736	2.29279	up	chr6	+	112408673	112423992	RefSeq_coding
NM_198504	PAQR9	344838	Hs.656111	NP_940906	3.46692	up	chr3	-	142680075	142682178	RefSeq_coding
NM_004807	HS6ST1	9394	Hs.512841	NP_004798	2.54344	up	chr2	-	129023054	129076171	RefSeq_coding
NM_006499	LGALS8	3964	Hs.4082	NP_963839	4.14318	up	chr1	+	236686738	236712996	RefSeq_coding
NM_005683	GPR55	9290	Hs.114545	NP_005674	12.1344	up	chr2	-	231772043	231789941	RefSeq_coding
NM_145017	C11orf66	220004	Hs.729003	NP_659454	2.28698	up	chr11	+	61248584	61258399	RefSeq_coding
NM_005688	ABCC5	10057	Hs.728765	NP_005679	2.96383	up	chr3	-	183637725	183735727	RefSeq_coding
NM_078630	MSL3				2.22946	up	chrX	+	11776277	11793870	RefSeq_coding
NM_173469	UBE2Q2	92912	Hs.23033	NP_775740	2.397	up	chr15	+	76135621	76193388	RefSeq_coding
NM_173688	NKAIN3	286183	Hs.654662	NP_775959	7.33963	up	chr8	+	63161500	63903627	RefSeq_coding
NM_001001395	LMO3	55885	Hs.504908	NP_061110	31.6845	up	chr12	-	16701306	16761024	RefSeq_coding
NM_016339	RAPGEFL1	51195	Hs.632254	NP_057423	5.02689	up	chr17	+	38334241	38351906	RefSeq_coding
NM_005882	MAEA	10296	Hs.139896	NP_005873	3.22111	up	chr4	+	1283671	1333924	RefSeq_coding
NM_178568	RTN4RL1	146760	Hs.22917	NP_848663	7.8979	up	chr17	-	1837972	1928178	RefSeq_coding
NM_182853	CREM	1390	Hs.200250	NP_898883	2.64234	up	chr10	+	35415800	35501885	RefSeq_coding
NM_001039656	MTL5	9633	Hs.145932	NP_004914	2.97963	up	chr11	-	68503599	68518988	RefSeq_coding
NM_002542	OGG1	4968	Hs.380271	NP_058438	4.11696	up	chr3	+	9791627	9799087	RefSeq_coding
NM_016279	CDH9	1007	Hs.272212	NP_057363	3.34135	up	chr5	-	26880708	27038689	RefSeq_coding
NM_001002249	ANAPC11	51529	Hs.534456	NP_057560	2.8616	up	chr17	+	79849817	79858363	RefSeq_coding
NM_018688	BIN3	55909	Hs.654720	NP_061158	2.66786	up	chr8	-	22477948	22526661	RefSeq_coding
NM_001135189	AGFG1	3267	Hs.352962	NP_004495	2.41821	up	chr2	+	228336887	228425938	RefSeq_coding
NM_001031740	MANEAL	149175	Hs.534562	NP_689709	4.04316	up	chr1	+	38259773	38267278	RefSeq_coding
NM_000326	RLBP1	6017	Hs.1933	NP_000317	5.85132	up	chr15	-	89753098	89764922	RefSeq_coding
NM_001024807	APLP1	333	Hs.74565	NP_005157	3.49556	up	chr19	+	36359400	36370698	RefSeq_coding
NM_201555	FHL2	2274	Hs.443687	NP_963851	17.364	up	chr2	-	105977284	106015681	RefSeq_coding
NM_144962	PEBP4	157310	Hs.491242	NP_659399	2.28572	up	chr8	-	22570764	22785421	RefSeq_coding
NM_005331	HBQ1	3049	Hs.247921	NP_005322	17.0633	up	chr16	+	230334	231177	RefSeq_coding
NM_018334	LRRN3	54674	Hs.3781	NP_060804	7.63115	up	chr7	+	110731061	110765507	RefSeq_coding
NM_000899	KITLG	4254	Hs.1048	NP_003985	3.52059	up	chr12	-	88886568	88974238	RefSeq_coding
NM_182578	THEM5	284486	Hs.132648	NP_872384	8.08821	up	chr1	-	151819577	151826173	RefSeq_coding
NM_000422	KRT17	3872	Hs.2785	NP_000413	9.51475	up	chr17	-	39775691	39780882	RefSeq_coding
NM_001039845	MDH1B	130752	Hs.147816	NP_001034934	3.70688	up	chr2	-	207602489	207630050	RefSeq_coding
NM_021170	HES4	57801	Hs.154029	NP_066993	6.04259	up	chr1	-	934341	935552	RefSeq_coding
NM_001032221	STXBP1	6812	Hs.288229	NP_003156	2.9601	up	chr9	+	130374485	130454995	RefSeq_coding
NM_001010915	PTPLAD2	401494	Hs.716678	NP_001010915	2.34761	up	chr9	-	21006364	21031635	RefSeq_coding
NM_001006630	CHRM2	1129	Hs.535891	NP_001006633	2.9565	up	chr7	+	136553398	136701771	RefSeq_coding
NM_020111	ACRV1				5.47608	up	chr11	-	125542229	125550942	RefSeq_coding
NM_002804	PSMC3	5702	Hs.250758	NP_002795	2.50953	up	chr11	-	47440319	47448024	RefSeq_coding
NM_033513	C19orf20	91978	Hs.369613	NP_277048	2.50117	up	chr19	+	507496	519653	RefSeq_coding
NM_023933	FAM173A	65990	Hs.166244	NP_076422	2.34699	up	chr16	+	771157	772589	RefSeq_coding
NM_030671	PTPRO	5800	Hs.160871	NP_109596	11.5325	up	chr12	+	15699285	15750335	RefSeq_coding
NM_138370	PKDCC	91461	Hs.408542	NP_612379	9.06006	up	chr2	+	42275160	42285666	RefSeq_coding
NM_016640	MRPS30	10884	Hs.124165	NP_057724	3.05771	up	chr5	+	44809026	44815614	RefSeq_coding
NM_016437	TUBG2	27175	Hs.708059	NP_057521	4.58997	up	chr17	+	40811265	40819023	RefSeq_coding
NM_007105	SLC22A18AS	5003	Hs.300076	NP_009036	23.0086	up	chr11	-	2909327	2925175	RefSeq_coding
NM_030765	B3GNT4	79369	Hs.363315	NP_110392	2.62195	up	chr12	+	122688227	122692083	RefSeq_coding
NM_002220	ITPKA	3706	Hs.2722	NP_002211	7.46453	up	chr15	+	41786121	41795745	RefSeq_coding
NM_020183	ARNTL2	56938	Hs.663740	NP_064568	6.70336	up	chr12	+	27485987	27573466	RefSeq_coding
NM_030926	ITM2C	81618	Hs.111577	NP_112188	7.48423	up	chr2	+	231729620	231743962	RefSeq_coding
NM_001024662	RPL6	6128	Hs.546283	NP_001019833	3.30168	up	chr12	-	112842994	112847443	RefSeq_coding
NM_032808	LINGO1	84894	Hs.656765	NP_116197	12.2958	up	chr15	-	77905368	77924709	RefSeq_coding
NM_213605	ZNF517	340385	Hs.521942	NP_998770	3.49858	up	chr8	+	146024260	146034529	RefSeq_coding
NM_058169	LOH12CR1	118426	Hs.720779	NP_477517	2.23324	up	chr12	+	12510019	12619838	RefSeq_coding
NM_001080500	VWC2L	402117	Hs.534834	NP_001073969	4.00072	up	chr2	+	215276460	215440653	RefSeq_coding
NM_144767	AKAP13	11214	Hs.459211	NP_658913	10.8857	up	chr15	+	86220267	86292586	RefSeq_coding
NM_001100400	PDS5A	23244	Hs.331431	NP_001093870	2.4181	up	chr4	-	39899591	39979576	RefSeq_coding
NM_145004	ADAM32	203102	Hs.521545	NP_659441	2.02379	up	chr8	+	38965049	39142435	RefSeq_coding
NM_199413	PRC1	9055	Hs.366401	NP_955446	2.08971	up	chr15	-	91509273	91537804	RefSeq_coding
NM_001450	FHL2	2274	Hs.443687	NP_963851	6.39372	up	chr2	-	105977284	106015681	RefSeq_coding
NM_001972	ELANE	1991	Hs.99863	NP_001963	6.03309	up	chr19	+	852290	856244	RefSeq_coding
NM_001098612	SIGLEC14	100049587	Hs.724955	NP_001092082	2.50732	up	chr19	-	52145807	52150132	RefSeq_coding
NM_020240	CDC42SE2	56990	Hs.508829	NP_064625	5.9334	up	chr5	+	130599701	130730380	RefSeq_coding
NM_004878	PTGES	9536	Hs.146688	NP_004869	9.62808	up	chr9	-	132500615	132515344	RefSeq_coding
NM_024789	TMEM180	79847	Hs.309069	NP_079065	2.23289	up	chr10	+	104221169	104236800	RefSeq_coding
NM_001024732	MECR	51102	Hs.183646	NP_057095	2.37556	up	chr1	-	29519384	29557454	RefSeq_coding
NM_006644	HSPH1	10808	Hs.36927	NP_006635	7.7996	up	chr13	-	31710764	31736117	RefSeq_coding
NM_002545	OPCML	4978	Hs.4817	NP_002536	4.30946	up	chr11	-	132284876	132813037	RefSeq_coding
NM_001008707	EML1	2009	Hs.12451	NP_004425	3.782	up	chr14	+	100259744	100408393	RefSeq_coding
NM_006769	LMO4	8543	Hs.436792	NP_006760	15.0874	up	chr1	+	87794150	87814603	RefSeq_coding
NM_016573	GMIP	51291	Hs.49427	NP_057657	8.08743	up	chr19	-	19740285	19754455	RefSeq_coding
NM_033204	ZNF101	94039	Hs.631642	NP_149981	2.38243	up	chr19	+	19779662	19791138	RefSeq_coding
NM_001143964	TBC1D7	51256	Hs.484678	NP_057579	2.11268	up	chr6	-	13305185	13328770	RefSeq_coding
NM_002923	RGS2	5997	Hs.78944	NP_002914	3.14096	up	chr1	+	192778168	192781406	RefSeq_coding
NM_032932	RAB11FIP4	84440	Hs.406788	NP_116321	4.06626	up	chr17	+	29718641	29865232	RefSeq_coding
NM_001002269	EXOSC3	51010	Hs.602571	NP_057126	3.45171	up	chr9	-	37780307	37785067	RefSeq_coding
NM_018050	MANSC1	54682	Hs.591145	NP_060520	2.31233	up	chr12	-	12482217	12503169	RefSeq_coding
NM_004455	EXTL1	2134	Hs.150956	NP_004446	3.52655	up	chr1	+	26348270	26362952	RefSeq_coding
NM_018164	C12orf11	55726	Hs.505077	NP_060634	2.36691	up	chr12	-	27058114	27091254	RefSeq_coding
NM_014924	KIAA0831	22863	Hs.414809	NP_055739	4.17567	up	chr14	-	55833109	55878576	RefSeq_coding
NM_001136528	SERPINE2	5270	Hs.38449	NP_006207	4.07212	up	chr2	-	224839764	224904036	RefSeq_coding
NM_013243	SCG3	29106	Hs.232618	NP_037375	3.54478	up	chr15	+	51973549	52013222	RefSeq_coding
NM_000210	ITGA6	3655	Hs.133397	NP_001073286	7.215	up	chr2	+	173292313	173371181	RefSeq_coding
NM_004938	DAPK1	1612	Hs.380277	NP_004929	5.7221	up	chr9	+	90112755	90323548	RefSeq_coding
NM_001964	EGR1	1958	Hs.326035	NP_001955	6.48057	up	chr5	+	137801180	137805004	RefSeq_coding
NM_016422	RNF141	50862	Hs.44685	NP_057506	2.95405	up	chr11	-	10533224	10562774	RefSeq_coding
NM_001129884	TEX264	51368	Hs.517864	NP_057010	2.04557	up	chr3	+	51705221	51738338	RefSeq_coding
NM_015350	LRRC8B	23507	Hs.482017	NP_056165	5.64551	up	chr1	+	90024271	90063418	RefSeq_coding
NM_080866	SLC22A9	114571	Hs.502772	NP_543142	15.2639	up	chr11	+	63137260	63177710	RefSeq_coding
NM_139136	KCNC2	3747	Hs.27214	NP_715624	19.3489	up	chr12	-	75433896	75603511	RefSeq_coding
NM_004975	KCNB1	3745	Hs.84244	NP_004966	6.28787	up	chr20	-	47988504	48099181	RefSeq_coding
NM_006681	NMU	10874	Hs.418367	NP_006672	75.8682	up	chr4	-	56461404	56502465	RefSeq_coding
NM_006366	CAP2	10486	Hs.132902	NP_006357	6.43433	up	chr6	+	17393735	17558021	RefSeq_coding
NM_144638	TMEM42	131616	Hs.646856	NP_653239	3.26592	up	chr3	+	44903407	44907152	RefSeq_coding
NM_006169	NNMT	4837	Hs.503911	NP_006160	21.2246	up	chr11	+	114166534	114183238	RefSeq_coding
NM_001233	CAV2	858	Hs.212332	NP_937855	3.41847	up	chr7	+	116139443	116148594	RefSeq_coding
NM_001135936	POSTN	10631	Hs.136348	NP_006466	9.41885	up	chr13	-	38136719	38172981	RefSeq_coding
NM_001080448	EPHA6	285220	Hs.653244	NP_775926	7.67658	up	chr3	+	96533424	97467786	RefSeq_coding
NM_001797	CDH11	1009	Hs.116471	NP_001788	2.51668	up	chr16	-	64980684	65155919	RefSeq_coding
NM_153687	IKBIP	121457	Hs.252543	NP_963907	2.37304	up	chr12	-	99018033	99038589	RefSeq_coding
NM_032237	SGK196	84197	Hs.491646	NP_115613	2.95539	up	chr8	+	42948656	42978323	RefSeq_coding
NM_025216	WNT10A	80326	Hs.121540	NP_079492	34.5323	up	chr2	+	219745254	219758651	RefSeq_coding
NM_014286	NCS1	23413	Hs.642946	NP_055101	4.99741	up	chr9	+	132934856	132999583	RefSeq_coding
NM_001001891	ANO7	50636	Hs.163909	NP_001001891	2.26628	up	chr2	+	242127923	242164791	RefSeq_coding
NM_001040436	YARS2	51067	Hs.505231	NP_001035526	2.47096	up	chr12	-	32899478	32908874	RefSeq_coding
NM_024687	ZBBX	79740	Hs.478143	NP_078963	4.13883	up	chr3	-	166958080	167098071	RefSeq_coding
NM_002192	INHBA	3624	Hs.583348	NP_002183	3.02719	up	chr7	-	41728602	41742706	RefSeq_coding
NM_000681	ADRA2A	150	Hs.249159	NP_000672	4.71364	up	chr10	+	112836789	112840660	RefSeq_coding
NM_017898	MOSC2	54996	Hs.369042	NP_060368	7.64277	up	chr1	+	220921675	220957594	RefSeq_coding
NM_181710	ZNRF4	148066	Hs.126496	NP_859061	4.47149	up	chr19	+	5455425	5456866	RefSeq_coding
NM_174941	CD163L1	283316	Hs.631727	NP_777601	4.40849	up	chr12	-	7507558	7596749	RefSeq_coding
NM_145175	FAM84A	151354	Hs.260855	NP_660158	5.82517	up	chr2	+	14772809	14780166	RefSeq_coding
NM_001159740	LTA	4049	Hs.36	NP_001153212	2.4029	up	chr6	+	31539875	31542098	RefSeq_coding
NM_015837	FCN2	2220	Hs.54517	NP_056652	4.48489	up	chr9	+	137772657	137779366	RefSeq_coding
NM_001142352	ST6GAL2	84620	Hs.98265	NP_115917	6.31508	up	chr2	-	107429531	107503563	RefSeq_coding
NM_000110	DPYD	1806	Hs.335034	NP_001153773	3.58387	up	chr1	-	97543301	98386615	RefSeq_coding
NM_006898_Exon3+	NM_006898				2.25811	up	chr2	+	177036244	177037826	HOX cluster
NM_006253	PRKAB1	5564	Hs.726001	NP_006244	2.37378	up	chr12	+	120105760	120119428	RefSeq_coding
NM_001166240	CGREF1	10669	Hs.159525	NP_006560	2.43465	up	chr2	-	27322221	27341995	RefSeq_coding
NM_016641	GDE1	51573	Hs.512607	NP_057725	2.4678	up	chr16	-	19513016	19533450	RefSeq_coding
NM_001024372	BAALC	79870	Hs.533446	NP_079088	4.00381	up	chr8	+	104152920	104242530	RefSeq_coding
NM_153634	CPNE8	144402	Hs.40910	NP_705898	5.2689	up	chr12	-	39046001	39299420	RefSeq_coding
NM_145726	TRAF3	7187	Hs.510528	NP_663778	2.64274	up	chr14	+	103243815	103372628	RefSeq_coding
NM_006863	LILRA1	11024	Hs.710507	NP_006854	2.69467	up	chr19	+	55105112	55112540	RefSeq_coding
NM_006336	ZER1	10444	Hs.147950	NP_006327	2.09935	up	chr9	-	131492066	131534198	RefSeq_coding
NM_004656	BAP1	8314	Hs.106674	NP_004647	3.17146	up	chr3	-	52435026	52444009	RefSeq_coding
NM_001141974	ATP13A2	23400	Hs.128866	NP_071372	2.45427	up	chr1	-	17312452	17338423	RefSeq_coding
NM_001160004	NRG1	3084	Hs.453951	NP_039258	2.59213	up	chr8	+	32405727	32622558	RefSeq_coding
NM_018930	PCDHB10	56126	Hs.657953	NP_061753	4.04954	up	chr5	+	140571951	140575214	RefSeq_coding
NM_005766	FARP1	10160	Hs.403917	NP_005757	4.029	up	chr13	+	98795433	99102016	RefSeq_coding
NM_152325	C13orf26	122046	Hs.124463	NP_689538	19.3642	up	chr13	+	31506833	31549151	RefSeq_coding
NM_023072	ZSWIM4	65249	Hs.466015	NP_075560	2.28718	up	chr19	+	13906273	13943044	RefSeq_coding
NM_198586	NHLRC1	378884	Hs.348351	NP_940988	2.05339	up	chr6	-	18120717	18122851	RefSeq_coding
NM_001163561	C2orf61	285051	Hs.531575	NP_775920	2.5179	up	chr2	-	47314131	47382517	RefSeq_coding
NM_001144026	NDOR1	27158	Hs.512564	NP_055249	2.06977	up	chr9	+	140100118	140113812	RefSeq_coding
NM_181493	ITPA	3704	Hs.415299	NP_852470	2.14219	up	chr20	+	3190055	3204504	RefSeq_coding
NM_152423	MUM1L1	139221	Hs.592221	NP_689636	2.37876	up	chrX	+	105412297	105452948	RefSeq_coding
NM_001085474	LOC646627	646627	Hs.632511	NP_001078943	100.615	up	chr1	-	248902717	248903151	RefSeq_coding
NM_178134	CYP4Z1	199974	Hs.176588	NP_835235	4.92869	up	chr1	+	47533159	47583992	RefSeq_coding
NM_001170649	LAS1L	81887	Hs.522675	NP_112483	5.14461	up	chrX	-	64732462	64754686	RefSeq_coding
NM_006993	NPM3	10360	Hs.90691	NP_008924	5.78176	up	chr10	-	103541082	103543170	RefSeq_coding
NM_000113	TOR1A	1861	Hs.534312	NP_000104	2.30859	up	chr9	-	132575221	132586441	RefSeq_coding
NM_005222	DLX6	1750	Hs.249196	NP_005213	3.12044	up	chr7	+	96635289	96640351	RefSeq_coding
NM_001882	CRHBP	1393	Hs.115617	NP_001873	15.5594	up	chr5	+	76248679	76265298	RefSeq_coding
NM_018309	TBC1D23	55773	Hs.477003	NP_060779	3.74702	up	chr3	+	99979685	100044078	RefSeq_coding
NM_023016	ANKRD57	65124	Hs.355455	NP_075392	4.19486	up	chr2	+	110371910	110376563	RefSeq_coding
NM_003672	CDC14A	8556	Hs.127411	NP_201570	6.57967	up	chr1	+	100818022	100985832	RefSeq_coding
NM_020856	TSHZ3	57616	Hs.278436	NP_065907	13.5653	up	chr19	-	31765852	31840190	RefSeq_coding
NM_001010934	HGF	3082	Hs.396530	NP_001010934	4.46478	up	chr7	-	81380216	81399452	RefSeq_coding
NM_001033677	CABP1	9478	Hs.458482	NP_112482	4.78107	up	chr12	+	121078421	121105125	RefSeq_coding
NM_001112704	VAX1	11023	Hs.441536	NP_954582	13.2134	up	chr10	-	118892801	118897812	RefSeq_coding
NM_001013839	EXOC7	23265	Hs.514496	NP_056034	2.14118	up	chr17	-	74077086	74099868	RefSeq_coding
NM_002012	FHIT	2272	Hs.655995	NP_002003	2.22918	up	chr3	-	59735037	61237133	RefSeq_coding
NM_001920	DCN	1634	Hs.728830	NP_598014	3.29852	up	chr12	-	91539035	91576806	RefSeq_coding
NM_001010985	MYBPHL	343263	Hs.443402	NP_001010985	12.6698	up	chr1	-	109834986	109849663	RefSeq_coding
NM_001035267	RPL41	6171	Hs.157160	NP_066927	2.36828	up	chr12	+	56510373	56511615	RefSeq_coding
NM_004263	SEMA4F	10505	Hs.25887	NP_004254	3.46105	up	chr2	+	74881392	74909185	RefSeq_coding
NM_144720	JAKMIP1	152789	Hs.479066	NP_653321	6.01366	up	chr4	-	6055482	6202318	RefSeq_coding
NM_001135592	RPS27A	6233	Hs.546292	NP_002945	2.36098	up	chr2	+	55459038	55462987	RefSeq_coding
NM_004102	FABP3	2170	Hs.657242	NP_004093	9.89381	up	chr1	-	31838099	31845923	RefSeq_coding
NM_021029	RPL36A	6173	Hs.432485	NP_066357	2.8494	up	chrX	+	100645947	100650782	RefSeq_coding
NM_018243	40797	55752	Hs.128199	NP_060713	8.95262	up	chr4	+	77870894	77959767	RefSeq_coding
NM_032143	ZRANB3	84083	Hs.658422	NP_115519	3.66475	up	chr2	-	135957575	136288806	RefSeq_coding
NM_004200	SYT7	9066	Hs.502730	NP_004191	3.11717	up	chr11	-	61282787	61348298	RefSeq_coding
NM_017762	MTMR10	54893	Hs.30141	NP_060232	2.85498	up	chr15	-	31231143	31283807	RefSeq_coding
NM_181670	ANKS1B	56899	Hs.506458	NP_858056	22.1483	up	chr12	-	99137995	99548472	RefSeq_coding
NM_001142598	P4HA2	8974	Hs.519568	NP_004190	5.19752	up	chr5	-	131528305	131563556	RefSeq_coding
NM_001145645	TNFSF13B	10673	Hs.525157	NP_006564	5.17061	up	chr13	+	108921976	108959364	RefSeq_coding
NM_173517	VKORC1L1	154807	Hs.427232	NP_775788	2.2198	up	chr7	+	65338256	65419799	RefSeq_coding
NM_020342	SLC39A10	57181	Hs.650158	NP_065075	15.3056	up	chr2	+	196521851	196602425	RefSeq_coding
NM_033362	MRPS12	6183	Hs.411125	NP_203527	2.91661	up	chr19	+	39421347	39423657	RefSeq_coding
NM_005563	STMN1	3925	Hs.209983	NP_981946	9.86763	up	chr1	-	26226608	26232993	RefSeq_coding
NM_002615	SERPINF1	5176	Hs.532768	NP_002606	17.2406	up	chr17	+	1665258	1680867	RefSeq_coding
NM_080626	BRI3BP	140707	Hs.596464	NP_542193	2.29852	up	chr12	+	125478193	125510349	RefSeq_coding
NM_058229	FBXO32	114907	Hs.403933	NP_680482	6.42505	up	chr8	-	124515358	124553446	RefSeq_coding
NM_182935	MOBP	4336	Hs.121333	NP_891980	2.0204	up	chr3	+	39509069	39557492	RefSeq_coding
NM_018942	HMX1	3166	Hs.104134	NP_061815	2.39086	up	chr4	-	8868772	8873543	RefSeq_coding
NM_032878	ALKBH6	84964	Hs.71941	NP_942567	3.10464	up	chr19	-	36500021	36505141	RefSeq_coding
NM_001144912	ATG7	10533	Hs.38032	NP_006386	10.5813	up	chr3	+	11314009	11599132	RefSeq_coding
NM_001440	EXTL3	2137	Hs.491354	NP_001431	5.3184	up	chr8	+	28559152	28611202	RefSeq_coding
NM_013409	FST	10468	Hs.9914	NP_037541	11.8785	up	chr5	+	52776594	52781902	RefSeq_coding
NM_003124	SPR	6697	Hs.301540	NP_003115	2.34228	up	chr2	+	73114511	73119289	RefSeq_coding
NM_001114614	MFGE8	4240	Hs.3745	NP_005919	2.41867	up	chr15	-	89441915	89456663	RefSeq_coding
NM_000494	COL17A1	1308	Hs.117938	NP_000485	6.00552	up	chr10	-	105791047	105845638	RefSeq_coding
NM_017437	CPSF2	53981	Hs.657632	NP_059133	2.04924	up	chr14	+	92588328	92630543	RefSeq_coding
NM_001042405	CEP170	9859	Hs.533635	NP_055627	7.41828	up	chr1	-	243287730	243418708	RefSeq_coding
NM_024093	C2orf49	79074	Hs.549577	NP_076998	2.29277	up	chr2	+	105954012	105961984	RefSeq_coding
NM_001105556	C1orf38	9473	Hs.10649	NP_004839	6.70652	up	chr1	+	28199054	28213192	RefSeq_coding
NM_176081	TRDMT1				6.2797	up	chr10	-	17184982	17243681	RefSeq_coding
NM_002360	MAFK	7975	Hs.520612	NP_002351	4.10041	up	chr7	+	1570367	1582678	RefSeq_coding
NM_021634	RXFP1	59350	Hs.591686	NP_067647	85.5725	up	chr4	+	159443046	159573262	RefSeq_coding
NM_003936	CDK5R2	8941	Hs.158460	NP_003927	4.57556	up	chr2	+	219824397	219826876	RefSeq_coding
NM_006569	CGREF1	10669	Hs.159525	NP_006560	2.31558	up	chr2	-	27323462	27341995	RefSeq_coding
NM_201429	RTN3	10313	Hs.473761	NP_958833	11.1541	up	chr11	+	63448921	63527357	RefSeq_coding
NM_002235	KCNA6	3742	Hs.306190	NP_002226	13.3208	up	chr12	+	4918341	4960277	RefSeq_coding
NM_014161	MRPL18	29074	Hs.416998	NP_054880	3.24939	up	chr6	+	160211491	160219460	RefSeq_coding
NM_001105545	ECHDC1	55862	Hs.486410	NP_060949	4.92887	up	chr6	-	127609858	127664754	RefSeq_coding
NM_001128127	GK	2710	Hs.1466	NP_976325	3.29237	up	chrX	+	30671475	30748724	RefSeq_coding
NM_006622	PLK2	10769	Hs.398157	NP_006613	34.1228	up	chr5	-	57749811	57755913	RefSeq_coding
NM_007226	NXPH2	11249	Hs.435019	NP_009157	4.84102	up	chr2	-	139426728	139537811	RefSeq_coding
NM_001144959	EFCAB4B	84766	Hs.504534	NP_116069	2.73431	up	chr12	-	3749554	3862366	RefSeq_coding
NM_001039178	ATP5J2	9551	Hs.521056	NP_004880	2.02263	up	chr7	-	99055784	99063808	RefSeq_coding
NM_033425	DIXDC1	85458	Hs.655626	NP_219493	2.66951	up	chr11	+	111848032	111893305	RefSeq_coding
NM_023033	METTL1	4234	Hs.42957	NP_075422	2.14604	up	chr12	-	58162351	58165914	RefSeq_coding
NM_001040457	RHBDD2	57414	Hs.488827	NP_001035547	2.3982	up	chr7	+	75508316	75518244	RefSeq_coding
NM_000987	RPL26	6154	Hs.644794	NP_000978	4.33285	up	chr17	-	8280833	8286565	RefSeq_coding
NM_022304	HRH2	3274	Hs.247885	NP_071640	19.671	up	chr5	+	175108463	175111558	RefSeq_coding
NM_020485	RHCE	6006	Hs.523054	NP_619524	6.53293	up	chr1	-	25688740	25747363	RefSeq_coding
NM_031455	CCDC3	83643	Hs.498720	NP_113643	10.0806	up	chr10	-	12938624	13043704	RefSeq_coding
NM_001012732	DCTD	1635	Hs.183850	NP_001912	2.29269	up	chr4	-	183811244	183838630	RefSeq_coding
NM_206833	CTXN1	404217	Hs.657978	NP_996664	93.2215	up	chr19	-	7989381	7991051	RefSeq_coding
NM_199162	ADPRHL1	113622	Hs.98669	NP_954631	3.83146	up	chr13	-	114076259	114103457	RefSeq_coding
NM_001145115	PPP1R3G	648791	Hs.653089	NP_001138587	2.93007	up	chr6	+	5085719	5087455	RefSeq_coding
NM_000992	RPL29	6159	Hs.425125	NP_000983	2.09177	up	chr3	-	52027644	52029958	RefSeq_coding
NM_005569	LIMK2	3985	Hs.474596	NP_057952	4.26736	up	chr22	+	31608249	31676064	RefSeq_coding
NM_052966	FAM129A	116496	Hs.518662	NP_443198	2.30363	up	chr1	-	184760166	184943682	RefSeq_coding
NM_005576	LOXL1	4016	Hs.65436	NP_005567	3.11637	up	chr15	+	74218788	74244478	RefSeq_coding
NM_003783	B3GALT2	8707	Hs.518834	NP_003774	47.7185	up	chr1	-	193147860	193155743	RefSeq_coding
NM_016848	SHC3	53358	Hs.292737	NP_058544	3.38606	up	chr9	-	91628046	91793682	RefSeq_coding
NM_181640	CKLF	51192	Hs.15159	NP_857592	2.08381	up	chr16	+	66586471	66599970	RefSeq_coding
NM_207322	C2CD4A	145741	Hs.202656	NP_997205	6.48327	up	chr15	+	62359175	62363109	RefSeq_coding
NM_007037	ADAMTS8	11095	Hs.271605	NP_008968	13.8702	up	chr11	-	130274819	130298539	RefSeq_coding
NM_012435	SHC2	25759	Hs.30965	NP_036567	9.10961	up	chr19	-	416584	460996	RefSeq_coding
NM_024033	C7orf49	78996	Hs.521213	NP_076938	2.75656	up	chr7	-	134850533	134855532	RefSeq_coding
NM_000740	CHRM3	1131	Hs.7138	NP_000731	14.0014	up	chr1	+	239792372	240072715	RefSeq_coding
NM_005845	ABCC4	10257	Hs.508423	NP_005836	6.64673	up	chr13	-	95672083	95953687	RefSeq_coding
NM_024911	WLS	79971	Hs.647659	NP_079187	3.94874	up	chr1	-	68591040	68698266	RefSeq_coding
NM_182760	SUMF1	285362	Hs.350475	NP_877437	2.56573	up	chr3	-	4402828	4508966	RefSeq_coding
NM_032024	C10orf11	83938	Hs.118161	NP_114413	2.92892	up	chr10	+	77542518	78317124	RefSeq_coding
NM_152389	CCDC108	255101	Hs.147762	NP_919278	7.16728	up	chr2	-	219898415	219906245	RefSeq_coding
NM_175884	FLJ36031	168455	Hs.29692	NP_787080	13.3553	up	chr7	-	106299149	106301591	RefSeq_coding
NM_001009813	MEIS3	56917	Hs.380923	NP_064545	8.49039	up	chr19	-	47906381	47922785	RefSeq_coding
NM_173642	RIMKLA	284716	Hs.420244	NP_775913	4.05395	up	chr1	+	42846467	42889900	RefSeq_coding
NM_000684	ADRB1	153	Hs.99913	NP_000675	21.8203	up	chr10	+	115803805	115806665	RefSeq_coding
NM_001040433	SPINK9	643394	Hs.631798	NP_001035523	5.60436	up	chr5	+	147715121	147719412	RefSeq_coding
NM_183395	NLRP3	114548	Hs.159483	NP_899632	7.99899	up	chr1	+	247581350	247612404	RefSeq_coding
NM_032973	PCDH11Y	83259	Hs.661308	NP_116755	52.4748	up	chrY	+	4924130	5610258	RefSeq_coding
NM_173654	C3orf64	285203	Hs.727670	NP_775925	3.23472	up	chr3	-	69024368	69062774	RefSeq_coding
NM_001145028	PALM3	342979	Hs.444298	NP_001138500	2.51969	up	chr19	-	14164178	14169971	RefSeq_coding
NM_001128173	PAK3	5063	Hs.656789	NP_002569	28.6638	up	chrX	+	110366304	110464173	RefSeq_coding
NM_022058	SLC4A10	57282	Hs.333958	NP_071341	3.68844	up	chr2	+	162480844	162841785	RefSeq_coding
NM_001177876	PCSK1	5122	Hs.78977	NP_001171347	2.65911	up	chr5	-	95726039	95748689	RefSeq_coding
NM_001523	HAS1	3036	Hs.57697	NP_001514	5.7614	up	chr19	-	52216364	52227221	RefSeq_coding
NM_031424	FAM110A	83541	Hs.574822	NP_997004	2.8913	up	chr20	+	825284	826922	RefSeq_coding
NM_033201	C16orf45	89927	Hs.401798	NP_149978	2.77885	up	chr16	+	15528324	15682115	RefSeq_coding
NM_001008704	C6orf1	221491	Hs.381300	NP_848603	3.06324	up	chr6	-	34214157	34216904	RefSeq_coding
NM_001685	ATP5J	522	Hs.246310	NP_001676	2.91664	up	chr21	-	27096791	27107965	RefSeq_coding
NM_001145460	HOPX	84525	Hs.619396	NP_631958	4.65257	up	chr4	-	57514153	57547872	RefSeq_coding
NM_001017923	C14orf28	122525	Hs.82098	NP_001017923	2.39034	up	chr14	+	45366506	45376459	RefSeq_coding
NM_178821	WDR69	164781	Hs.424594	NP_849143	5.3452	up	chr2	+	228736326	228789026	RefSeq_coding
NM_000457	HNF4A	3172	Hs.116462	NP_849181	8.6855	up	chr20	+	43029923	43060029	RefSeq_coding
NM_020315	PDXP	57026	Hs.632762	NP_064711	2.65433	up	chr22	+	38054736	38062939	RefSeq_coding
NM_001128933	SYNPO2	171024	Hs.655519	NP_597734	7.41689	up	chr4	+	119809995	119959668	RefSeq_coding
NM_198716	PTGER3	5733	Hs.445000	NP_942012	3.46886	up	chr1	-	71318035	71513491	RefSeq_coding
NM_022489	INF2	64423	Hs.24956	NP_116103	4.45004	up	chr14	+	105155942	105185947	RefSeq_coding
NM_001098823	TMEM91	641649	Hs.709417	NP_001092295	2.46695	up	chr19	+	41882437	41889985	RefSeq_coding
NM_001127258	HHIPL1	84439	Hs.288522	NP_115801	2.25536	up	chr14	+	100111479	100143010	RefSeq_coding
NM_001042535	AGAP3	116988	Hs.647075	NP_114152	3.37584	up	chr7	+	150783825	150820725	RefSeq_coding
NM_001029854	PDE8B	8622	Hs.584830	NP_003710	3.29594	up	chr5	+	76506705	76723226	RefSeq_coding
NM_001008661	CCBL2	56267	Hs.481898	NP_001008662	2.61438	up	chr1	-	89401455	89458643	RefSeq_coding
NM_018691	FAM114A2	10827	Hs.166551	NP_061161	2.09824	up	chr5	-	153371270	153418497	RefSeq_coding
NM_058172	ANTXR2	118429	Hs.162963	NP_477520	3.27259	up	chr4	-	80822772	80994477	RefSeq_coding
NM_182528	C1QL2	165257	Hs.433493	NP_872334	15.774	up	chr2	-	119913818	119916471	RefSeq_coding
NM_153612	HS3ST5	222537	Hs.645477	NP_705840	5.29513	up	chr6	-	114376750	114384041	RefSeq_coding
NM_000794	DRD1	1812	Hs.2624	NP_000785	7.15201	up	chr5	-	174867675	174871163	RefSeq_coding
NM_021194	SLC30A1	7779	Hs.519469	NP_067017	2.58788	up	chr1	-	211748380	211752099	RefSeq_coding
NM_198717	PTGER3	5733	Hs.445000	NP_942012	18.7277	up	chr1	-	71318035	71513491	RefSeq_coding
NM_001143821	PLEKHA5	54477	Hs.188614	NP_061885	2.32127	up	chr12	+	19358258	19529331	RefSeq_coding
NM_078473	TM2D2	83877	Hs.7471	NP_510882	2.30241	up	chr8	-	38846327	38854041	RefSeq_coding
NM_001013628	DCAF12L2	340578	Hs.181867	NP_001013650	3.8584	up	chrX	-	125297483	125300080	RefSeq_coding
NM_207340	ZDHHC24	254359	Hs.659933	NP_997223	2.19217	up	chr11	-	66306734	66313671	RefSeq_coding
NM_004857	AKAP5	9495	Hs.656683	NP_004848	12.9171	up	chr14	+	64932216	64941220	RefSeq_coding
NM_001033561	PHF12	57649	Hs.444173	NP_065940	2.09004	up	chr17	-	27232270	27278508	RefSeq_coding
NM_004097	EMX1	2016	Hs.516090	NP_004088	17.5637	up	chr2	+	73144603	73162020	RefSeq_coding
NM_018058	CRTAC1	55118	Hs.500736	NP_060528	2.50144	up	chr10	-	99624757	99790585	RefSeq_coding
NM_024812	BAALC	79870	Hs.533446	NP_079088	3.34317	up	chr8	+	104152920	104242530	RefSeq_coding
NM_182524	ZNF595	152687	Hs.709469	NP_872330	2.57692	down	chr4	+	53226	88099	RefSeq_coding
NM_178865	SERINC2	347735	Hs.270655	NP_849196	7.43528	down	chr1	+	31885962	31907524	RefSeq_coding
NM_013942	PAX3	5077	Hs.42146	NP_852126	6.50371	down	chr2	-	223158348	223163700	RefSeq_coding
NM_018113	LMBR1L	55716	Hs.272838	NP_060583	3.7472	down	chr12	-	49490924	49504680	RefSeq_coding
NM_178273	PILRA	29992	Hs.444407	NP_840057	2.45769	down	chr7	+	99971067	99997722	RefSeq_coding
NM_006943	SOX12	6666	Hs.43627	NP_008874	3.12075	down	chr20	+	306238	310865	RefSeq_coding
NM_181291	WDR20	91833	Hs.36859	NP_851825	2.86703	down	chr14	+	102606211	102690009	RefSeq_coding
NM_001134375	CCNJ	54619	Hs.596479	NP_061957	2.5621	down	chr10	+	97803158	97820623	RefSeq_coding
NM_003256	TIMP4	7079	Hs.591665	NP_003247	26.9664	down	chr3	-	12194572	12200647	RefSeq_coding
NM_020682	AS3MT	57412	Hs.720370	NP_065733	2.93145	down	chr10	+	104629209	104661653	RefSeq_coding
NM_014813	LRIG2	9860	Hs.448972	NP_055628	2.86316	down	chr1	+	113615830	113667342	RefSeq_coding
NM_000136	FANCC	2176	Hs.494529	NP_000127	15.8013	down	chr9	-	97861337	98079991	RefSeq_coding
NM_007329	DMBT1	1755	Hs.279611	NP_060049	2.3085	down	chr10	+	124320180	124403252	RefSeq_coding
NM_021138	TRAF2	7186	Hs.522506	NP_066961	2.12653	down	chr9	+	139780964	139821066	RefSeq_coding
NM_001103148	GIGYF2	26058	Hs.565319	NP_056390	3.15866	down	chr2	+	233562014	233725285	RefSeq_coding
NM_144618	GABPB2	126626	Hs.654699	NP_653219	4.00127	down	chr1	+	151043079	151091007	RefSeq_coding
NM_022368	PJA1	64219	Hs.522679	NP_660095	3.26887	down	chrX	-	68380697	68385340	RefSeq_coding
NM_024927	PLEKHH3	79990	Hs.632251	NP_079203	6.47332	down	chr17	-	40819932	40829048	RefSeq_coding
NM_001145724	HOMER3	9454	Hs.720208	NP_004829	10.0092	down	chr19	-	19040009	19049858	RefSeq_coding
NM_018029	FLJ10213	55096	Hs.658858	NP_060499	2.93496	down	chr3	+	73110809	73112469	RefSeq_coding
NM_198570	VWC2	375567	Hs.629302	NP_940972	2.32567	down	chr7	+	49813256	49952138	RefSeq_coding
NM_000915	OXT	5020	Hs.113216	NP_000906	2.85514	down	chr20	+	3052265	3053162	RefSeq_coding
NM_133625	SYN2	6854	Hs.445503	NP_598328	3.66007	down	chr3	+	12045861	12233530	RefSeq_coding
NM_134268	CYGB	114757	Hs.95120	NP_599030	2.28751	down	chr17	-	74523439	74533782	RefSeq_coding
NM_178548	TFAP2E	339488	Hs.567844	NP_848643	7.83004	down	chr1	+	36038970	36060925	RefSeq_coding
NM_002107	H3F3A	3020	Hs.533624	NP_002098	2.15407	down	chr1	+	226250420	226259702	RefSeq_coding
NM_001004057	GRK4	2868	Hs.32959	NP_892027	3.57118	down	chr4	+	2965342	3042474	RefSeq_coding
NM_001033017	DEFB135	613209	Hs.558284	NP_001028189	2.30761	down	chr8	+	11839829	11842099	RefSeq_coding
NM_022835	PLEKHG2	64857	Hs.631574	NP_073746	2.84729	down	chr19	+	39903749	39919054	RefSeq_coding
NM_206922	CRIP3	401262	Hs.653165	NP_996805	4.18922	down	chr6	-	43273210	43276530	RefSeq_coding
NM_001166694	CHRNA3	1136	Hs.89605	NP_001160166	12.0944	down	chr15	-	78885396	78913637	RefSeq_coding
NM_080813	COL13A1				2.9407	down	chr10	+	71561643	71718903	RefSeq_coding
NM_057182	CCNE1	898	Hs.244723	NP_476530	2.35716	down	chr19	+	30303560	30315218	RefSeq_coding
NM_147148	GSTM4	2948	Hs.348387	NP_671489	3.77064	down	chr1	+	110198697	110208123	RefSeq_coding
NM_138463	TLCD1	116238	Hs.499952	NP_612472	2.3829	down	chr17	-	27051367	27053230	RefSeq_coding
NM_145301	FAM18B2	201158	Hs.647422	NP_660344	3.70731	down	chr17	-	15405577	15466945	RefSeq_coding
NM_001002258	ATP5G3	518	Hs.429	NP_001680	3.01294	down	chr2	-	176040986	176046391	RefSeq_coding
NM_005089	ZRSR2	8233	Hs.171909	NP_005080	2.9266	down	chrX	+	15808573	15841380	RefSeq_coding
NM_015116	LRCH1	23143	Hs.507971	NP_055931	12.8768	down	chr13	+	47127295	47319034	RefSeq_coding
NM_152433	KBTBD3	143879	Hs.101949	NP_940841	2.33271	down	chr11	-	105921825	105948465	RefSeq_coding
NM_138444	KCTD12	115207	Hs.644125	NP_612453	2.84976	down	chr13	-	77454303	77460540	RefSeq_coding
NM_170662	CBLB	868	Hs.430589	NP_733762	9.87572	down	chr3	-	105377109	105587887	RefSeq_coding
NM_173827	COX18	285521	Hs.356697	NP_776188	3.97839	down	chr4	-	73920415	73935472	RefSeq_coding
NM_198581	ZC3H6	376940	Hs.190477	NP_940983	2.28721	down	chr2	+	113033177	113097640	RefSeq_coding
NM_182526	TMEM229B	161145	Hs.509707	NP_872332	3.03063	down	chr14	-	67936983	67982021	RefSeq_coding
NM_006033	LIPG	9388	Hs.465102	NP_006024	6.54296	down	chr18	+	47088426	47119276	RefSeq_coding
NM_004811	LPXN	9404	Hs.125474	NP_004802	2.30231	down	chr11	-	58294345	58343390	RefSeq_coding
NM_021025	TLX3	30012	Hs.249125	NP_066305	29.5192	down	chr5	+	170736287	170739137	RefSeq_coding
NM_004203	PKMYT1	9088	Hs.77783	NP_872629	2.1707	down	chr16	-	3022793	3030474	RefSeq_coding
NM_001160224	RNF170	81790	Hs.491626	NP_112216	3.63275	down	chr8	-	42704780	42751866	RefSeq_coding
NM_001099435	SPDYE5	442590	Hs.632298	NP_001092905	3.99585	down	chr7	+	75124298	75133627	RefSeq_coding
NM_018649	H2AFY2	55506	Hs.499953	NP_061119	2.26756	down	chr10	+	71812356	71872039	RefSeq_coding
NM_001040158	H2AFY	9555	Hs.420272	NP_613258	4.5957	down	chr5	-	134670070	134734928	RefSeq_coding
NM_181843	NUDT8	254552	Hs.433329	NP_862826	2.50505	down	chr11	-	67395409	67397401	RefSeq_coding
NM_080805	COL13A1	1305	Hs.695934	NP_542995	27.3921	down	chr10	+	71561643	71718903	RefSeq_coding
NM_001014440	ODF3B	440836	Hs.531314	NP_001014440	23.0146	down	chr22	-	50968837	50971008	RefSeq_coding
NM_002532	NUP88	4927	Hs.584784	NP_002523	2.32771	down	chr17	-	5289419	5322996	RefSeq_coding
NM_002928	RGS16	6004	Hs.413297	NP_002919	3.451	down	chr1	-	182567758	182573548	RefSeq_coding
NM_001031807	LBXCOR1	390598	Hs.451224	NP_001026977	18.92	down	chr15	+	68117940	68126174	RefSeq_coding
NM_001122951	DARC	2532	Hs.153381	NP_002027	4.20592	down	chr1	+	159175200	159176288	RefSeq_coding
NM_003884	KAT2B	8850	Hs.533055	NP_003875	3.55214	down	chr3	+	20081523	20195894	RefSeq_coding
NM_005468	NAALADL1	10004	Hs.13967	NP_005459	3.33564	down	chr11	-	64812296	64826009	RefSeq_coding
NM_145291	ZBTB49	166793	Hs.419997	NP_660334	2.22116	down	chr4	+	4291923	4323512	RefSeq_coding
NM_001039775	AIM1L	55057	Hs.128738	NP_001034864	36.2093	down	chr1	-	26648349	26670443	RefSeq_coding
NM_001019	RPS15A	6210	Hs.370504	NP_001025180	5.0005	down	chr16	-	18794276	18801656	RefSeq_coding
NM_014460	CSDC2	27254	Hs.310893	NP_055275	2.90081	down	chr22	+	41957013	41972670	RefSeq_coding
NM_020909	EPB41L5	57669	Hs.369232	NP_065960	2.14724	down	chr2	+	120770668	120936694	RefSeq_coding
NM_024031	PRR14	78994	Hs.293629	NP_076936	3.88432	down	chr16	+	30662240	30667733	RefSeq_coding
NM_001159860	ZNF583	147949	Hs.726280	NP_689691	2.31561	down	chr19	+	56915382	56936400	RefSeq_coding
NM_024865	NANOG	79923	Hs.635882	NP_079141	2.14422	down	chr12	+	7941994	7948655	RefSeq_coding
NM_032271	TRAF7	84231	Hs.713632	NP_115647	2.39726	down	chr16	+	2205798	2228129	RefSeq_coding
NM_014487	ZNF330	27309	Hs.120766	NP_055302	2.10695	down	chr4	+	142142048	142155848	RefSeq_coding
NM_001142279	RNASEH2B	79621	Hs.306291	NP_078846	2.70152	down	chr13	+	51483891	51544594	RefSeq_coding
NM_024887	DHDDS	79947	Hs.369385	NP_995583	2.0827	down	chr1	+	26758801	26797793	RefSeq_coding
NM_007243	NRM	11270	Hs.519993	NP_009174	2.51785	down	chr6	-	30655826	30658769	RefSeq_coding
NM_001100912	BEND7	222389	Hs.498740	NP_689964	7.43771	down	chr10	-	13483089	13544976	RefSeq_coding
NM_080746	RPL10L	140801	Hs.308332	NP_542784	4.79469	down	chr14	-	47120221	47121028	RefSeq_coding
NM_012476	VAX2	25806	Hs.249170	NP_036608	24.7853	down	chr2	+	71127719	71160573	RefSeq_coding
NM_007202	AKAP10	11216	Hs.642676	NP_009133	3.90217	down	chr17	-	19808751	19881129	RefSeq_coding
NM_001146178	IP6K2	51447	Hs.595983	NP_057375	5.09618	down	chr3	-	48730885	48754706	RefSeq_coding
NM_000933	PLCB4	5332	Hs.472101	NP_877949	8.2313	down	chr20	+	9288446	9461460	RefSeq_coding
NM_001080850	CCDC30	728621	Hs.729640	NP_001074319	3.55304	down	chr1	+	43000559	43120335	RefSeq_coding
NM_006315	PCGF3	10336	Hs.144309	NP_006306	4.62244	down	chr4	+	699572	764425	RefSeq_coding
NM_001135805	SYT1	6857	Hs.310545	NP_005630	6.25121	down	chr12	+	79257772	79845787	RefSeq_coding
NM_152277	UBTD2	92181	Hs.131570	NP_689490	3.75173	down	chr5	-	171636649	171710795	RefSeq_coding
NM_152716	PATL1	219988	Hs.591960	NP_689929	2.12256	down	chr11	-	59404193	59436511	RefSeq_coding
NM_016063	HDDC2	51020	Hs.32826	NP_057147	2.93982	down	chr6	-	125596495	125623282	RefSeq_coding
NM_002504	NFX1	4799	Hs.413074	NP_667345	2.09259	down	chr9	+	33290509	33371154	RefSeq_coding
NM_003059	SLC22A4	6583	Hs.310591	NP_003050	2.1905	down	chr5	+	131630144	131679897	RefSeq_coding
NM_005570	LMAN1	3998	Hs.465295	NP_005561	3.1326	down	chr18	-	56995057	57026508	RefSeq_coding
NM_177483	GPLD1	2822	Hs.533291	NP_803436	5.73985	down	chr6	-	24473327	24489799	RefSeq_coding
NM_001024921	RPL9	6133	Hs.412370	NP_001020092	2.63421	down	chr4	-	39455746	39460207	RefSeq_coding
NM_001110199	SRRM3	222183	Hs.511025	NP_001103669	4.95045	down	chr7	+	75831215	75916605	RefSeq_coding
NM_020356	CASS4	57091	Hs.473144	NP_065089	2.77204	down	chr20	+	54987313	55034396	RefSeq_coding
NM_144507	KLK8	11202	Hs.104570	NP_653090	8.97729	down	chr19	-	51499263	51504958	RefSeq_coding
NM_001100878	C8orf73	642475	Hs.531406	NP_001094348	3.4673	down	chr8	-	144648364	144654928	RefSeq_coding
NM_031266	HNRNPAB	3182	Hs.591731	NP_112556	2.38698	down	chr5	+	177631507	177638183	RefSeq_coding
NM_024751	GSTCD	79807	Hs.161429	NP_079027	2.1967	down	chr4	+	106629940	106768881	RefSeq_coding
NM_001267	CHAD	1101	Hs.97220	NP_001258	5.91806	down	chr17	-	48541853	48546227	RefSeq_coding
NM_175910	ZNF493	284443	Hs.656558	NP_787106	2.19403	down	chr19	+	21579920	21610294	RefSeq_coding
NM_145326	ZNF493	284443	Hs.656558	NP_787106	3.09952	down	chr19	+	21579920	21591599	RefSeq_coding
NM_173853	KRTCAP3	200634	Hs.59509	NP_776252	8.42422	down	chr2	+	27665232	27667163	RefSeq_coding
NM_001013843	SLTM	79811	Hs.512932	NP_079031	2.00375	down	chr15	-	59171244	59225852	RefSeq_coding
NM_015995	KLF13	51621	Hs.525752	NP_057079	2.27854	down	chr15	+	31619082	31670101	RefSeq_coding
NM_015514	NGDN	25983	Hs.9043	NP_056329	7.16446	down	chr14	+	23938897	23947401	RefSeq_coding
NM_004169	SHMT1	6470	Hs.513987	NP_683718	5.43149	down	chr17	-	18231194	18266856	RefSeq_coding
NM_014474	SMPDL3B	27293	Hs.123659	NP_055289	12.0241	down	chr1	+	28261503	28285662	RefSeq_coding
NM_001270	CHD1	1105	Hs.643465	NP_001261	3.56298	down	chr5	-	98190908	98262238	RefSeq_coding
NM_080423	PTPN2	5771	Hs.654527	NP_536348	3.14431	down	chr18	-	12785486	12884334	RefSeq_coding
NM_139075	TPCN2	219931	Hs.131851	NP_620714	2.68632	down	chr11	+	68816349	68858072	RefSeq_coding
NM_020441	CORO1B	57175	Hs.6191	NP_065174	2.0492	down	chr11	-	67205517	67210983	RefSeq_coding
NM_000811	GABRA6	2559	Hs.90791	NP_000802	47.0743	down	chr5	+	161112657	161129598	RefSeq_coding
NM_152995	NFXL1	152518	Hs.646325	NP_694540	2.97407	down	chr4	-	47849259	47916633	RefSeq_coding
NM_033199	UCN2	90226	Hs.631914	NP_149976	3.74622	down	chr3	-	48599150	48601201	RefSeq_coding
NM_001042751	STAG2	10735	Hs.496710	NP_006594	4.70978	down	chrX	+	123095555	123236503	RefSeq_coding
NM_024952	C14orf159	80017	Hs.309849	NP_079228	2.54588	down	chr14	+	91580356	91691703	RefSeq_coding
NM_138422	ADAT3	113178	Hs.144980	NP_524558	2.24492	down	chr19	+	1905416	1913443	RefSeq_coding
NM_024307	GDPD3	79153	Hs.289015	NP_077283	6.50605	down	chr16	-	30116131	30124878	RefSeq_coding
NM_181472	CMTM7	112616	Hs.440494	NP_852137	4.89905	down	chr3	+	32433162	32496333	RefSeq_coding
NM_000342	SLC4A1	6521	Hs.443948	NP_000333	4.50877	down	chr17	-	42325758	42345502	RefSeq_coding
NM_001042471	GSDMB	55876	Hs.306777	NP_061000	12.9007	down	chr17	-	38060849	38074903	RefSeq_coding
NM_194249	DND1	373863	Hs.591262	NP_919225	5.48213	down	chr5	-	140050381	140053171	RefSeq_coding
NM_015027	PDXDC1	23042	Hs.370781	NP_055842	2.22941	down	chr16	+	15068832	15131550	RefSeq_coding
NM_001106	ACVR2B	93	Hs.174273	NP_001097	4.04215	down	chr3	+	38495789	38534631	RefSeq_coding
NM_001168408	RIMS1	22999	Hs.485729	NP_055804	3.58009	down	chr6	+	72922513	73112845	RefSeq_coding
NM_032623	C4orf49	84709	Hs.710036	NP_116012	4.5109	down	chr4	-	140187316	140201492	RefSeq_coding
NM_002668	PLP2	5355	Hs.77422	NP_002659	5.8226	down	chrX	+	49028183	49031466	RefSeq_coding
NM_001142500	FLYWCH2	114984	Hs.534525	NP_612448	2.14984	down	chr16	+	2933195	2949382	RefSeq_coding
NM_001029997	ZNF181	339318	Hs.720472	NP_001139137	3.66512	down	chr19	+	35225479	35233774	RefSeq_coding
NM_001172712	SP3	6670	Hs.531587	NP_003102	4.48079	down	chr2	-	174771187	174830430	RefSeq_coding
NM_213590	TRIM13	10206	Hs.436922	NP_998755	3.00695	down	chr13	+	50571142	50592603	RefSeq_coding
NM_001135659	NRXN1	9378	Hs.637685	NP_620072	2.14668	down	chr2	-	50145643	51259674	RefSeq_coding
NM_022734	METT11D1	64745	Hs.512693	NP_073571	4.66646	down	chr14	+	21457964	21465192	RefSeq_coding
NM_001143978	ZCCHC18	644353	Hs.648338	NP_001137450	2.13639	down	chrX	+	103357106	103360531	RefSeq_coding
NM_018651	ZNF167	55888	Hs.529512	NP_079445	3.42106	down	chr3	+	44596712	44613649	RefSeq_coding
NM_030974	SHARPIN	81858	Hs.529755	NP_112236	2.03807	down	chr8	-	145153537	145159140	RefSeq_coding
NM_001651	AQP5	362	Hs.298023	NP_001642	3.06888	down	chr12	+	50355278	50359461	RefSeq_coding
NM_080415	40790	5414	Hs.287518	NP_536341	9.06227	down	chr17	-	56597615	56609411	RefSeq_coding
NM_004672	MAP3K6	9064	Hs.194694	NP_004663	8.00399	down	chr1	-	27681669	27693337	RefSeq_coding
NM_000841	GRM4	2914	Hs.654847	NP_000832	52.2829	down	chr6	-	33989628	34101443	RefSeq_coding
NM_173631	ZNF547	10597	Hs.446620		4.6646	down	chr19	+	57874890	57890923	RefSeq_coding
NM_001165977	PROM2	150696	Hs.469313	NP_653308	2.11303	down	chr2	+	95940200	95957053	RefSeq_coding
NM_001039374	KIAA1984	84960	Hs.728796	NP_001034463	2.80524	down	chr9	+	139690789	139702192	RefSeq_coding
NM_030971	SFXN3	81855	Hs.283844	NP_112233	2.51285	down	chr10	+	102790995	102800997	RefSeq_coding
NM_001178029	DCI	1632	Hs.403436	NP_001910	5.45312	down	chr16	-	2289872	2301602	RefSeq_coding
NM_012448	STAT5B	6777	Hs.595276	NP_036580	3.34634	down	chr17	-	40351195	40428424	RefSeq_coding
NM_022121	PERP	64065	Hs.201446	NP_071404	5.26038	down	chr6	-	138409641	138428660	RefSeq_coding
NM_198042	PDLIM2	64236	Hs.632034	NP_932159	4.05349	down	chr8	+	22437983	22451803	RefSeq_coding
NM_006998	SCGN	10590	Hs.116428	NP_008929	20.8832	down	chr6	+	25652428	25702006	RefSeq_coding
NM_138730	HMGN3	9324	Hs.77558	NP_620058	2.06666	down	chr6	-	79910963	79944455	RefSeq_coding
NM_001013842	C8orf58	541565	Hs.553539	NP_775957	3.96514	down	chr8	+	22457121	22461660	RefSeq_coding
NM_144573	NEXN	91624	Hs.612385	NP_653174	3.67533	down	chr1	+	78354199	78409576	RefSeq_coding
NM_012385	NUPR1	26471	Hs.513463	NP_036517	3.04996	down	chr16	-	28548661	28550495	RefSeq_coding
NM_001143823	ZFP161	7541	Hs.592340	NP_003400	2.82243	down	chr18	-	5289018	5296039	RefSeq_coding
NM_001145194	LOC642597	642597	Hs.437160	NP_001138666	29.1909	down	chr18	-	5143671	5197255	RefSeq_coding
NM_078483	SLC36A1	206358	Hs.269004	NP_510968	8.0452	down	chr5	+	150827162	150871939	RefSeq_coding
NM_019096	GTPBP2	54676	Hs.485449	NP_061969	2.30658	down	chr6	-	43588218	43596936	RefSeq_coding
NM_021831	AGBL5	60509	Hs.138207	NP_068603	4.63082	down	chr2	+	27274490	27293489	RefSeq_coding
NM_022911	SLC26A6	65010	Hs.631925	NP_602298	2.01455	down	chr3	-	48663157	48672926	RefSeq_coding
NM_003867	FGF17	8822	Hs.248192	NP_003858	3.81059	down	chr8	+	21900427	21906317	RefSeq_coding
NM_005045	RELN	5649	Hs.655654	NP_774959	7.94864	down	chr7	-	103112232	103629963	RefSeq_coding
NM_006160	NEUROD2	4761	Hs.322431	NP_006151	2.35797	down	chr17	-	37760021	37764175	RefSeq_coding
NM_004352	CBLN1	869	Hs.458423	NP_004343	61.4526	down	chr16	-	49311830	49315742	RefSeq_coding
NM_003286	TOP1	7150	Hs.472737	NP_003277	2.6614	down	chr20	+	39657461	39753124	RefSeq_coding
NM_194312	ESPNL	339768	Hs.127724	NP_919288	118.674	down	chr2	+	239008950	239041927	RefSeq_coding
NM_013440	PILRB				3.27317	down	chr7	+	99933736	99965451	RefSeq_coding
NM_001114632	JMJD7	100137047	Hs.198161	NP_001108104	3.0867	down	chr15	+	42120282	42129784	RefSeq_coding
NM_017744	ST7L	54879	Hs.201921	NP_620057	2.99981	down	chr1	-	113066141	113162040	RefSeq_coding
NM_201548	CERKL	375298	Hs.715753	NP_963842	9.56202	down	chr2	-	182401401	182521834	RefSeq_coding
NM_001080446	C11orf94	143678	Hs.193741	NP_001073915	6.19052	down	chr11	-	45928086	45928833	RefSeq_coding
NM_152424	FAM123B	139285	Hs.314225	NP_689637	2.178	down	chrX	-	63404997	63425624	RefSeq_coding
NM_006658	C7orf16	10842	Hs.227011	NP_006649	15.726	down	chr7	+	31726798	31748068	RefSeq_coding
NM_001127183	CFLAR	8837	Hs.390736	NP_003870	2.99727	down	chr2	+	201983386	202028833	RefSeq_coding
NM_030945	C1QTNF3	114899	Hs.171929	NP_852100	2.79449	down	chr5	-	34017963	34043317	RefSeq_coding
NM_213603	ZNF789	285989	Hs.440384	NP_998768	3.27401	down	chr7	+	99070514	99085217	RefSeq_coding
NM_003221	TFAP2B	7021	Hs.33102	NP_003212	14.2617	down	chr6	+	50786438	50815325	RefSeq_coding
NM_031413	CECR2	27443	Hs.658723	NP_113601	5.74601	down	chr22	+	17956627	18033845	RefSeq_coding
NM_001979	EPHX2	2053	Hs.212088	NP_001970	3.1538	down	chr8	+	27348644	27402484	RefSeq_coding
NM_017652	ZNF586	54807	Hs.625133	NP_060122	4.00162	down	chr19	+	58281024	58291982	RefSeq_coding
NM_000232	SGCB	6443	Hs.438953	NP_000223	2.07552	down	chr4	-	52886860	52904485	RefSeq_coding
NM_152900	MAGI3	260425	Hs.486189	NP_690864	6.90577	down	chr1	+	113933474	114228535	RefSeq_coding
NM_178541	LOC339047				2.47773	down	chr16	-	18451956	18470696	RefSeq_coding
NM_134425	SLC26A1	10861	Hs.658244	NP_998778	3.72667	down	chr4	-	972863	987183	RefSeq_coding
NM_019063	EML4	27436	Hs.593614	NP_061936	2.47166	down	chr2	+	42396489	42559686	RefSeq_coding
NM_002256	KISS1	3814	Hs.95008	NP_002247	6.95764	down	chr1	-	204159469	204165619	RefSeq_coding
NM_016246	HSD17B14	51171	Hs.18788	NP_057330	2.81395	down	chr19	-	49316273	49339934	RefSeq_coding
NM_025190	ANKRD36B	57730	Hs.532921	NP_079466	2.34206	down	chr2	-	98121260	98206428	RefSeq_coding
NM_033347	KCNK7	10089	Hs.175218	NP_258416	3.21205	down	chr11	-	65360326	65363467	RefSeq_coding
NM_153270	KLHL34	257240	Hs.448572	NP_695002	4.62857	down	chrX	-	21673608	21676448	RefSeq_coding
NM_198076	FAM36A	116228	Hs.411490	NP_932342	2.59464	down	chr1	+	244998638	245008357	RefSeq_coding
NM_138720	HIST1H2BD	3017	Hs.591797	NP_619790	2.11333	down	chr6	+	26158348	26171574	RefSeq_coding
NM_012096	APPL1	26060	Hs.476415	NP_036228	2.19464	down	chr3	+	57261764	57307496	RefSeq_coding
NM_001005747	CACNB4	785	Hs.120725	NP_001139270	4.95153	down	chr2	-	152689287	152830485	RefSeq_coding
NM_031296	RAB33B	83452	Hs.591679	NP_112586	5.1676	down	chr4	+	140374960	140397063	RefSeq_coding
NM_003460	ZP2	7783	Hs.73982	NP_003451	144.005	down	chr16	-	21208772	21222868	RefSeq_coding
NM_003201	TFAM	7019	Hs.642966	NP_003192	2.30863	down	chr10	+	60145175	60155896	RefSeq_coding
NM_006455	SC65	10609	Hs.446459	NP_006446	3.19747	down	chr17	-	39958205	39968451	RefSeq_coding
NM_007197	FZD10	11211	Hs.31664	NP_009128	6.12098	down	chr12	+	130647031	130650284	RefSeq_coding
NM_001128228	TPRN	286262	Hs.323445	NP_001121700	2.30271	down	chr9	-	140086068	140094980	RefSeq_coding
NM_182592	YIPF7	285525	Hs.596000	NP_872398	3.87466	down	chr4	-	44624353	44653658	RefSeq_coding
NM_001042704	CLCNKA	1187	Hs.591533	NP_004061	21.2295	down	chr1	+	16348485	16360544	RefSeq_coding
NM_138356	SHF	90525	Hs.310399	NP_612365	13.8954	down	chr15	-	45459413	45493373	RefSeq_coding
NM_004035	ACOX1	51	Hs.464137	NP_009223	2.25923	down	chr17	-	73937588	73975444	RefSeq_coding
NM_032596	C9orf24	84688	Hs.50334	NP_671698	2.77956	down	chr9	-	34379016	34397849	RefSeq_coding
NM_152667	NANP	140838	Hs.143137	NP_689880	3.23785	down	chr20	-	25593574	25604648	RefSeq_coding
NM_003356	UCP3	7352	Hs.101337	NP_073714	5.77874	down	chr11	-	73711329	73720282	RefSeq_coding
NM_145214	TRIM11	81559	Hs.13543	NP_660215	2.91492	down	chr1	-	228581378	228594517	RefSeq_coding
NM_003324	TULP3	7289	Hs.655333	NP_003315	5.7091	down	chr12	+	3000032	3050306	RefSeq_coding
NM_020307	CCNL1	57018	Hs.4859	NP_064703	2.85	down	chr3	-	156865587	156878482	RefSeq_coding
NM_015316	PPP1R13B	23368	Hs.709297	NP_056131	2.43492	down	chr14	-	104200087	104313927	RefSeq_coding
NM_015236	LPHN3	23284	Hs.570770	NP_056051	2.50724	down	chr4	+	62362838	62938167	RefSeq_coding
NM_032086	PCDHGA6	5098	Hs.368160	NP_115779	3.26006	down	chr5	+	140753650	140756105	RefSeq_coding
NM_001168411	RIMS1	22999	Hs.485729	NP_055804	11.5782	down	chr6	+	73076431	73112845	RefSeq_coding
NM_206920	MAMDC4	158056	Hs.376780	NP_996803	17.3831	down	chr9	+	139746818	139755249	RefSeq_coding
NM_005188	CBL	867	Hs.504096	NP_005179	2.5941	down	chr11	+	119076989	119178858	RefSeq_coding
NM_001146289	LEPRE1	64175	Hs.720014	NP_071751	2.79523	down	chr1	-	43212005	43232755	RefSeq_coding
NM_001671	ASGR1	432	Hs.12056	NP_001662	2.53857	down	chr17	-	7076751	7082883	RefSeq_coding
NM_138620	DDX31	64794	Hs.660767	NP_619526	16.3435	down	chr9	-	135513249	135545788	RefSeq_coding
NM_002942	ROBO2	6092	Hs.13305	NP_002933	4.61447	down	chr3	+	77089293	77696661	RefSeq_coding
NM_001848	COL6A1	1291	Hs.474053	NP_001839	2.74422	down	chr21	+	47401662	47424963	RefSeq_coding
NM_181708	BCDIN3D	144233	Hs.142736	NP_859059	2.65592	down	chr12	-	50229826	50236912	RefSeq_coding
NM_001098413	GAGE10	643832	Hs.562044	NP_001091883	3.4143	down	chrX	+	49160124	49176311	RefSeq_coding
NM_000068	CACNA1A	773	Hs.501632	NP_075461	5.86938	down	chr19	-	13317255	13617274	RefSeq_coding
NM_201516	H2AFV	94239	Hs.488189	NP_958925	2.37302	down	chr7	-	44873212	44887725	RefSeq_coding
NM_178509	STXBP4	252983	Hs.35199	NP_848604	2.46183	down	chr17	+	53046125	53241449	RefSeq_coding
NM_147189	FAM110B	90362	Hs.154652	NP_671722	2.72296	down	chr8	+	58907112	59062277	RefSeq_coding
NM_207344	SPRYD4	283377	Hs.128676	NP_997227	2.95189	down	chr12	+	56862300	56864765	RefSeq_coding
NM_199177	MRRF	92399	Hs.368011	NP_954646	2.03494	down	chr9	+	125033142	125085740	RefSeq_coding
NM_001010870	TDRD6	221400	Hs.656983	NP_001161831	9.41174	down	chr6	+	46655611	46672054	RefSeq_coding
NM_153213	ARHGEF19	128272	Hs.591532	NP_694945	2.63134	down	chr1	-	16524598	16539104	RefSeq_coding
NM_015293	SYNE1	23345	Hs.12967	NP_892006	6.27903	down	chr6	-	152442822	152639479	RefSeq_coding
NM_001006607	LRRC37A2	474170	Hs.646568	NP_001006608	2.1132	down	chr17	+	44590075	44633014	RefSeq_coding
NM_001071	TYMS	7298	Hs.592338	NP_001062	3.23308	down	chr18	+	657603	673499	RefSeq_coding
NM_201999	ELF2	1998	Hs.634040	NP_973728	2.883	down	chr4	-	139978870	140060606	RefSeq_coding
NM_024611	NARG2	79664	Hs.200943	NP_078887	2.05229	down	chr15	-	60711808	60771344	RefSeq_coding
NM_015255	UBR2	23304	Hs.529925	NP_056070	2.82973	down	chr6	+	42532057	42658909	RefSeq_coding
NM_020464	NHSL1	57224	Hs.652741	NP_065197	15.8112	down	chr6	-	138743182	138893668	RefSeq_coding
NM_002507	NGFR	4804	Hs.415768	NP_002498	9.90114	down	chr17	+	47572654	47592382	RefSeq_coding
NM_022772	EPS8L2	64787	Hs.55016	NP_073609	10.062	down	chr11	+	706119	727726	RefSeq_coding
NM_015972	POLR1D	51082	Hs.507584	NP_689918	4.35541	down	chr13	+	28196028	28197583	RefSeq_coding
NM_004884	IGDCC3	9543	Hs.128292	NP_004875	3.76878	down	chr15	-	65619464	65670378	RefSeq_coding
NM_001013649	C2orf68	388969	Hs.516159	NP_001013671	4.34381	down	chr2	-	85832375	85839179	RefSeq_coding
NM_001170633	C12orf56	115749	Hs.535190	NP_001164104	9.22902	down	chr12	-	64660764	64784345	RefSeq_coding
NM_004027	INPP4A	3631	Hs.469386	NP_004018	3.66079	down	chr2	+	99061320	99207495	RefSeq_coding
NM_001113546	LIMA1	51474	Hs.525419	NP_057441	14.1086	down	chr12	-	50569564	50677353	RefSeq_coding
NM_004361	CDH7	1005	Hs.657522	NP_387450	5.03931	down	chr18	+	63418156	63548174	RefSeq_coding
NM_001145721	HOMER3	9454	Hs.720208	NP_004829	16.0468	down	chr19	-	19040009	19051161	RefSeq_coding
NM_006650	CPLX2	10814	Hs.193235	NP_006641	2.56462	down	chr5	+	175223609	175311023	RefSeq_coding
NM_021991	JUP	3728	Hs.514174	NP_068831	2.65038	down	chr17	-	39910858	39942964	RefSeq_coding
NM_006056	NMUR1	10316	Hs.471619	NP_006047	5.02079	down	chr2	-	232387871	232395182	RefSeq_coding
NM_016632	ARL17A	641522	Hs.720602		4.71168	down	chr17	-	44376500	44439163	RefSeq_coding
NM_152666	PLD5	200150	Hs.672452	NP_689879	4.04239	down	chr1	-	242252271	242687998	RefSeq_coding
NM_030649	ACAP3	116983	Hs.535257	NP_085152	3.18479	down	chr1	-	1227763	1243269	RefSeq_coding
NM_145051	RNF183	138065	Hs.729641	NP_659488	2.7366	down	chr9	-	116059374	116061320	RefSeq_coding
NM_001046	SLC12A2	6558	Hs.162585	NP_001037	2.09877	down	chr5	+	127419482	127525379	RefSeq_coding
NM_000359	TGM1	7051	Hs.508950	NP_000350	28.3923	down	chr14	-	24718321	24732416	RefSeq_coding
NM_006272	S100B	6285	Hs.422181	NP_006263	4.626	down	chr21	-	48018530	48025035	RefSeq_coding
NM_007358	MTF2	22823	Hs.31016	NP_031384	2.26602	down	chr1	+	93544791	93604636	RefSeq_coding
NM_004925	AQP3	360	Hs.234642	NP_004916	25.5761	down	chr9	-	33441161	33447590	RefSeq_coding
NM_016424	LUC7L3	51747	Hs.130293	NP_057508	2.07794	down	chr17	+	48796925	48830070	RefSeq_coding
NM_031370	HNRNPD	3184	Hs.480073	NP_112738	2.43696	down	chr4	-	83274466	83295149	RefSeq_coding
NM_001130448	C15orf62	643338	Hs.631715	NP_001123920	4.94358	down	chr15	+	41062158	41064645	RefSeq_coding
NM_001080497	MEGF9	1955	Hs.726061	NP_001073966	3.68022	down	chr9	-	123363090	123476612	RefSeq_coding
NM_032873	UBASH3B	84959	Hs.444075	NP_116262	6.19229	down	chr11	+	122526397	122685186	RefSeq_coding
NM_152548	FAM81B	153643	Hs.276287	NP_689761	2.384	down	chr5	+	94727047	94786144	RefSeq_coding
NM_001039905	C15orf56	644809	Hs.631718	NP_001034994	9.58833	down	chr15	-	40542867	40545110	RefSeq_coding
NM_001131025	PEX5	5830	Hs.567327	NP_001124498	2.00454	down	chr12	+	7342281	7364078	RefSeq_coding
NM_032756	HPDL	84842	Hs.162717	NP_116145	9.58068	down	chr1	+	45792544	45794344	RefSeq_coding
NM_018263	ASXL2	55252	Hs.119815	NP_060733	2.60692	down	chr2	-	25962252	26101312	RefSeq_coding
NM_024766	C2orf34	79823	Hs.468349	NP_079042	3.05377	down	chr2	+	44589042	44999729	RefSeq_coding
NM_052971	LEAP2	116842	Hs.337588	NP_443203	13.9431	down	chr5	+	132209357	132210581	RefSeq_coding
NM_005218	DEFB1	1672	Hs.32949	NP_005209	103.246	down	chr8	-	6728096	6735529	RefSeq_coding
NM_003297	NR2C1	7181	Hs.108301	NP_003288	2.26591	down	chr12	-	95414059	95467404	RefSeq_coding
NM_001164213	LRCH1	23143	Hs.507971	NP_055931	11.2114	down	chr13	+	47127295	47327173	RefSeq_coding
NM_021915	ZNF69	7620	Hs.661955	NP_068734	2.25287	down	chr19	+	11998669	12025363	RefSeq_coding
NM_016541	GNG13	51764	Hs.247888	NP_057625	27.3128	down	chr16	-	848043	850733	RefSeq_coding
NM_144603	NOXO1	124056	Hs.191762	NP_751908	4.04005	down	chr16	-	2028918	2031440	RefSeq_coding
NM_001043229	METTL12	751071	Hs.640726	NP_001036694	2.31149	down	chr11	+	62432778	62434923	RefSeq_coding
NM_001039846	C19orf36	113177	Hs.424049	NP_001034935	2.06608	down	chr19	+	2096867	2099583	RefSeq_coding
NM_152459	C16orf89	146556	Hs.11782	NP_689672	3.58398	down	chr16	-	5094123	5116111	RefSeq_coding
NM_032467	ASPH	444	Hs.332422	NP_115857	5.22642	down	chr8	-	62575376	62602408	RefSeq_coding
NM_001134486	GBP5	115362	Hs.513726	NP_443174	4.66793	down	chr1	-	89724635	89738544	RefSeq_coding
NM_001034853	RPGR	6103	Hs.61438	NP_001030025	7.49088	down	chrX	-	38143701	38186788	RefSeq_coding
NM_000290	PGAM2	5224	Hs.632642	NP_000281	66.8676	down	chr7	-	44102326	44105186	RefSeq_coding
NM_001165967	HES7	84667	Hs.434828	NP_115969	3.3559	down	chr17	-	8023907	8027410	RefSeq_coding
NM_015053	PPFIA4	8497	Hs.153648	NP_055868	8.12142	down	chr1	+	203020310	203047863	RefSeq_coding
NM_004917	KLK4	9622	Hs.218366	NP_004908	2.17205	down	chr19	-	51409607	51413994	RefSeq_coding
NM_022779	DDX31	64794	Hs.660767	NP_619526	5.03076	down	chr9	-	135469675	135545788	RefSeq_coding
NM_001023587	ABCC5	10057	Hs.728765	NP_005679	2.82724	down	chr3	-	183701541	183735727	RefSeq_coding
NM_152654	DAND5	199699	Hs.331981	NP_689867	2.78372	down	chr19	+	13080431	13085567	RefSeq_coding
NM_032888	COL27A1	85301	Hs.494892	NP_116277	25.4223	down	chr9	+	116918230	117072974	RefSeq_coding
NM_173663	FAM153A	285596	Hs.652754	NP_775934	5.09542	down	chr5	-	177150365	177207505	RefSeq_coding
NM_001145294	NGLY1	55768	Hs.720620	NP_060767	2.87487	down	chr3	-	25760435	25831530	RefSeq_coding
NM_017983	WIPI1	55062	Hs.463964	NP_060453	3.68536	down	chr17	-	66417422	66453653	RefSeq_coding
NM_145715	TIGD2	166815	Hs.58924	NP_663761	3.01304	down	chr4	+	90033967	90036050	RefSeq_coding
NM_030768	ILKAP	80895	Hs.92033	NP_110395	2.54869	down	chr2	-	239079043	239112324	RefSeq_coding
NM_053284	WFIKKN1	117166	Hs.345818	NP_444514	4.40591	down	chr16	+	681011	684116	RefSeq_coding
NM_001128425	MUTYH	4595	Hs.271353	NP_036354	9.47772	down	chr1	-	45794914	45806142	RefSeq_coding
NM_002014	FKBP4	2288	Hs.524183	NP_002005	4.30535	down	chr12	+	2904107	2914585	RefSeq_coding
NM_020526	EPHA8	2046	Hs.283613	NP_065387	5.56743	down	chr1	+	22890003	22930087	RefSeq_coding
NM_001031801	LIMK2	3985	Hs.474596	NP_057952	3.05152	down	chr22	+	31644347	31673623	RefSeq_coding
NM_022081	HPS4	89781	Hs.474436	NP_690054	2.72212	down	chr22	-	26847446	26879820	RefSeq_coding
NM_002196	INSM1	3642	Hs.89584	NP_002187	11.7723	down	chr20	+	20348764	20351590	RefSeq_coding
NM_032805	ZSCAN10	84891	Hs.334515	NP_116194	3.74068	down	chr16	-	3138894	3142861	RefSeq_coding
NM_001097641	FUT3	2525	Hs.169238	NP_001091110	3.99851	down	chr19	-	5842898	5851485	RefSeq_coding
NM_006307	SRPX	8406	Hs.15154	NP_006298	3.26129	down	chrX	-	38008588	38080177	RefSeq_coding
NM_001001551	C9orf103	414328	Hs.530261	NP_001177656	6.69226	down	chr9	+	86237965	86259038	RefSeq_coding
NM_001136193	FASTKD2	22868	Hs.5930	NP_055744	2.01963	down	chr2	+	207630111	207660909	RefSeq_coding
NM_024099	C11orf48	79081	Hs.9061	NP_077004	2.72482	down	chr11	-	62430289	62439241	RefSeq_coding
NM_003218	TERF1	7013	Hs.442707	NP_059523	14.7948	down	chr8	+	73921096	73959987	RefSeq_coding
NM_001250	CD40	958	Hs.472860	NP_690593	3.76224	down	chr20	+	44746905	44758384	RefSeq_coding
NM_001143688	DIS3L	115752	Hs.446251	NP_588616	4.41723	down	chr15	+	66585919	66626235	RefSeq_coding
NM_152698	FAM123C	205147	Hs.369289	NP_689911	2.79064	down	chr2	+	131513076	131525707	RefSeq_coding
NM_001037738	NPM1	4869	Hs.557550	NP_954654	2.33775	down	chr5	+	170814707	170833729	RefSeq_coding
NM_014270	SLC7A9	11136	Hs.727587	NP_055085	2.74309	down	chr19	-	33321420	33360683	RefSeq_coding
NM_001079522	KTN1	3895	Hs.509414	NP_891556	2.06461	down	chr14	+	56046924	56151301	RefSeq_coding
NM_001171811	GBA	2629	Hs.282997	NP_001165283	2.41771	down	chr1	-	155204239	155214653	RefSeq_coding
NM_002691	POLD1	5424	Hs.279413	NP_002682	3.62929	down	chr19	+	50887592	50921270	RefSeq_coding
NM_001174071	SERINC5	256987	Hs.288232	NP_840060	2.56964	down	chr5	-	79407049	79551898	RefSeq_coding
NM_005205	COX6A2	1339	Hs.250760	NP_005196	3.84325	down	chr16	-	31439054	31439721	RefSeq_coding
NM_001033050	MTERFD3	80298	Hs.5009	NP_079474	2.89203	down	chr12	-	107371068	107380929	RefSeq_coding
NM_002849	PTPRR	5801	Hs.506076	NP_570897	3.47169	down	chr12	-	71031861	71314584	RefSeq_coding
NM_020699	GATAD2B	57459	Hs.4779	NP_065750	3.44621	down	chr1	-	153777203	153895451	RefSeq_coding
NM_030906	STK33	65975	Hs.501833	NP_112168	4.48208	down	chr11	-	8413417	8615503	RefSeq_coding
NM_018386	PCID2	55795	Hs.508769	NP_060856	2.28914	down	chr13	-	113831924	113863029	RefSeq_coding
NM_003412	ZIC1	7545	Hs.647962	NP_003403	264.222	down	chr3	+	147127180	147134504	RefSeq_coding
NM_001035003	KCNIP4	80333	Hs.655705	NP_671712	7.63754	down	chr4	-	20730238	21699318	RefSeq_coding
NM_003745	SOCS1	8651	Hs.50640	NP_003736	33.6082	down	chr16	-	11348273	11350039	RefSeq_coding
NM_021100	NFS1	9054	Hs.194692	NP_066923	2.08003	down	chr20	-	34256610	34287274	RefSeq_coding
NM_001103176	CNPY1	285888	Hs.146751	NP_001096646	425.881	down	chr7	-	155293952	155326539	RefSeq_coding
NM_001024939	SLC2A11	66035	Hs.632772	NP_110434	2.04063	down	chr22	+	24200040	24227723	RefSeq_coding
NM_001097643	TAS2R30	259293	Hs.679464	NP_001091112	2.40333	down	chr12	-	11285883	11286843	RefSeq_coding
NM_004532	MUC4	4585	Hs.369646	NP_612154	2.06452	down	chr3	-	195473639	195539148	RefSeq_coding
NM_024337	IRX1	79192	Hs.424156	NP_077313	232.847	down	chr5	+	3596167	3601516	RefSeq_coding
NM_004698	PRPF3	9129	Hs.11776	NP_004689	3.8096	down	chr1	+	150293927	150325703	RefSeq_coding
NM_016091	EIF3L	51386	Hs.446852	NP_057175	2.21725	down	chr22	+	38245369	38284637	RefSeq_coding
NM_173598	KSR2	283455	Hs.375836	NP_775869	4.86135	down	chr12	-	117890816	118406028	RefSeq_coding
NM_001040633	PRKAG2	51422	Hs.647072	NP_077747	4.12365	down	chr7	-	151253202	151511957	RefSeq_coding
NM_025211	GKAP1	80318	Hs.522255	NP_079487	3.73768	down	chr9	-	86354336	86432752	RefSeq_coding
NM_018409	LRP2BP	55805	Hs.558513	NP_060879	2.96704	down	chr4	-	186285032	186300152	RefSeq_coding
NM_001166159	NDUFS2	4720	Hs.173611	NP_004541	5.70945	down	chr1	+	161171936	161184182	RefSeq_coding
NM_000946	PRIM1	5557	Hs.534339	NP_000937	4.14551	down	chr12	-	57125369	57146146	RefSeq_coding
NM_153497	TAB1	10454	Hs.507681	NP_705717	3.06293	down	chr22	+	39795758	39833132	RefSeq_coding
NM_017541	CRYGS	1427	Hs.376209	NP_060011	3.78742	down	chr3	-	186256232	186262167	RefSeq_coding
NM_003253	TIAM1	7074	Hs.517228	NP_003244	35.9799	down	chr21	-	32490735	32931290	RefSeq_coding
NM_001445	FABP6	2172	Hs.519719	NP_001436	4.21241	down	chr5	+	159656436	159665729	RefSeq_coding
NM_032221	CHD6	84181	Hs.371979	NP_115597	4.65881	down	chr20	-	40031169	40247133	RefSeq_coding
NM_001171931	CDH23	64072	Hs.656032	NP_443068	6.65806	down	chr10	+	73156690	73467262	RefSeq_coding
NM_175854	PAN3	255967	Hs.645015	NP_787050	5.98572	down	chr13	+	28712642	28869475	RefSeq_coding
NM_001174065	FGFR1	2260	Hs.264887	NP_075598	6.26913	down	chr8	-	38268656	38325363	RefSeq_coding
NM_015266	SLC9A8	23315	Hs.444202	NP_056081	2.4356	down	chr20	+	48429249	48508772	RefSeq_coding
NM_183057	VPS28	51160	Hs.418175	NP_898880	2.27448	down	chr8	-	145648999	145653927	RefSeq_coding
NM_001099293	KIF4B	285643	Hs.567824	NP_001092763	9.27647	down	chr5	+	154393259	154397685	RefSeq_coding
NM_001099434	DCDC2B	149069	Hs.424588	NP_001092904	9.14465	down	chr1	+	32674694	32681797	RefSeq_coding
NM_001510	GRID2	2895	Hs.480281	NP_001501	13.9417	down	chr4	+	93225549	94693648	RefSeq_coding
NM_001018067	SERBP1	26135	Hs.530412	NP_056455	2.34237	down	chr1	-	67873494	67896123	RefSeq_coding
NM_198443	NRN1L	123904	Hs.435464	NP_940845	4.10297	down	chr16	+	67918780	67920270	RefSeq_coding
NM_017570	OPLAH	26873	Hs.305882	NP_060040	2.35773	down	chr8	-	145106166	145115584	RefSeq_coding
NM_003710	SPINT1	6692	Hs.233950	NP_857593	5.66898	down	chr15	+	41136245	41149852	RefSeq_coding
NM_007021	C10orf10	11067	Hs.93675	NP_008952	3.89873	down	chr10	-	45471710	45474330	RefSeq_coding
NM_005940	MMP11	4320	Hs.143751	NP_005931	3.62048	down	chr22	+	24115035	24126502	RefSeq_coding
NM_014583	LMCD1	29995	Hs.475353	NP_055398	2.34174	down	chr3	+	8543510	8609805	RefSeq_coding
NM_016400	C15orf63	10169	Hs.424126	NP_001186807	2.68198	down	chr15	+	44092620	44094767	RefSeq_coding
NM_005598	NHLH1	4807	Hs.30956	NP_005589	4.58297	down	chr1	+	160336860	160342638	RefSeq_coding
NM_152465	PROCA1	147011	Hs.207471	NP_689678	2.91223	down	chr17	-	27030533	27038872	RefSeq_coding
NM_001145118	GRID2IP	392862	Hs.512174	NP_001138590	8.71996	down	chr7	-	6536409	6591067	RefSeq_coding
NM_032872	SYTL1	84958	Hs.469175	NP_116261	25.7268	down	chr1	+	27668512	27680421	RefSeq_coding
NM_004326	BCL9	607	Hs.415209	NP_004317	2.69554	down	chr1	+	147013181	147098013	RefSeq_coding
NM_001168682	SAP25	100316904	Hs.633863	NP_001162153	4.21505	down	chr7	-	100169854	100171270	RefSeq_coding
NM_012218	ILF3	3609	Hs.465885	NP_703194	2.30451	down	chr19	+	10764936	10803093	RefSeq_coding
NM_003017	SFRS3	6428	Hs.405144	NP_003008	2.49275	down	chr6	+	36562089	36572243	RefSeq_coding
NM_003251	THRSP	7069	Hs.591969	NP_003242	24.1851	down	chr11	+	77774906	77779396	RefSeq_coding
NM_018057	SLC6A15	55117	Hs.44424	NP_877499	4.25813	down	chr12	-	85274630	85306606	RefSeq_coding
NM_000951	PRRG2	5639	Hs.35101	NP_000942	2.24281	down	chr19	+	50084586	50094265	RefSeq_coding
NM_173691	TPRN				11.8522	down	chr9	-	140086068	140094980	RefSeq_coding
NM_024697	ZNF385D	79750	Hs.21026	NP_078973	2.63284	down	chr3	-	21462491	21792816	RefSeq_coding
NM_004459	BPTF	2186	Hs.444200	NP_872579	3.11167	down	chr17	+	65821779	65980493	RefSeq_coding
NM_002560	P2RX4	5025	Hs.321709	NP_002551	4.09627	down	chr12	+	121647663	121671907	RefSeq_coding
NM_018028	SAMD4B	55095	Hs.612332	NP_060498	3.51869	down	chr19	+	39833107	39875535	RefSeq_coding
NM_032870	SFRS18	25957	Hs.520287	NP_116259	2.47138	down	chr6	-	99847842	99873207	RefSeq_coding
NM_024833	ZNF671	79891	Hs.180402	NP_079109	2.83788	down	chr19	-	58231119	58238995	RefSeq_coding
NM_003614	GALR3	8484	Hs.158353	NP_003605	2.07136	down	chr22	+	38219388	38221502	RefSeq_coding
NM_032156	CAPRIN2	65981	Hs.234355	NP_115532	4.86106	down	chr12	-	30862485	30907448	RefSeq_coding
NM_005632	SOLH	6650	Hs.632219	NP_005623	2.60962	down	chr16	+	577855	604634	RefSeq_coding
NM_001130415	APOLD1	81575	Hs.23388	NP_110444	6.6415	down	chr12	+	12878850	12944397	RefSeq_coding
NM_018397	CHDH	55349	Hs.126688	NP_060867	2.52879	down	chr3	-	53850387	53880419	RefSeq_coding
NM_032776	JMJD1C	221037	Hs.413416	NP_116165	6.03305	down	chr10	-	64926989	65225722	RefSeq_coding
NM_030923	TMEM163	81615	Hs.369471	NP_112185	2.59539	down	chr2	-	135213330	135476571	RefSeq_coding
NM_001006623	WDR33	55339	Hs.554831	NP_060853	3.22578	down	chr2	-	128492961	128568745	RefSeq_coding
NM_003507	FZD7	8324	Hs.173859	NP_003498	21.0423	down	chr2	+	202899309	202903160	RefSeq_coding
NM_012067	AKR7A3	22977	Hs.6980	NP_036199	2.17427	down	chr1	-	19609056	19615280	RefSeq_coding
NM_022841	RFX7	64864	Hs.282855	NP_073752	2.71587	down	chr15	-	56382731	56535483	RefSeq_coding
NM_017600	GOLGA2B				23.0668	down	chr12	-	100550194	100567071	RefSeq_coding
NM_153480	IL17RE	132014	Hs.390823	NP_705616	17.8002	down	chr3	+	9944511	9958082	RefSeq_coding
NM_080680	COL11A2	1302	Hs.390171	NP_542412	2.05705	down	chr6	-	33130468	33160245	RefSeq_coding
NM_015276	USP22	23326	Hs.462492	NP_056091	2.63534	down	chr17	-	20902907	20946352	RefSeq_coding
NM_032264	NBPF3	84224	Hs.325422	NP_115640	3.53991	down	chr1	+	21766630	21811392	RefSeq_coding
NM_130795	RGS3	5998	Hs.494875	NP_652760	5.8863	down	chr9	+	116263706	116360017	RefSeq_coding
NM_001013653	LRRC26	389816	Hs.669977	NP_001013675	6.85714	down	chr9	-	140063211	140064491	RefSeq_coding
NM_138414	CCDC101	112869	Hs.655476	NP_612423	3.87801	down	chr16	+	28565248	28603110	RefSeq_coding
NM_002036	DARC	2532	Hs.153381	NP_002027	3.74038	down	chr1	+	159174509	159176288	RefSeq_coding
NM_001167917	VEPH1	79674	Hs.658046	NP_078897	14.9124	down	chr3	-	157177409	157213295	RefSeq_coding
NM_001306	CLDN3	1365	Hs.647023	NP_001297	30.8141	down	chr7	-	73183327	73184600	RefSeq_coding
NM_025224	ZBTB46	140685	Hs.585028	NP_079500	3.65854	down	chr20	-	62375877	62436856	RefSeq_coding
NM_032251	CCDC88B	283234	Hs.98564	NP_115627	8.83718	down	chr11	+	64107689	64125005	RefSeq_coding
NM_015314	KIAA0895	23366	Hs.6224	NP_056129	3.15461	down	chr7	-	36363758	36406850	RefSeq_coding
NM_007225	NXPH3	11248	Hs.55069	NP_009156	4.30302	down	chr17	+	47653297	47661169	RefSeq_coding
NM_017633	FAM46A	55603	Hs.10784	NP_060103	7.6708	down	chr6	-	82455447	82462428	RefSeq_coding
NM_000203	IDUA	3425	Hs.89560	NP_000194	2.34132	down	chr4	+	980784	998316	RefSeq_coding
NM_170742	KCNJ16	3773	Hs.463985	NP_733938	3.57266	down	chr17	+	68100994	68131744	RefSeq_coding
NM_001099692	EIF5AL1	143244	Hs.729454	NP_001093162	2.10255	down	chr10	+	81272356	81276190	RefSeq_coding
NM_005723	TSPAN5	10098	Hs.118118	NP_005714	2.11815	down	chr4	-	99391518	99579812	RefSeq_coding
NM_001177388	LGALS3	3958	Hs.531081	NP_002297	3.82143	down	chr14	+	55595934	55612147	RefSeq_coding
NM_002690	POLB	5423	Hs.654484	NP_002681	8.56954	down	chr8	+	42196029	42229313	RefSeq_coding
NM_018289	VPS53	55275	Hs.461819	NP_060759	3.46283	down	chr17	-	435532	618096	RefSeq_coding
NM_018379	FAM63A	55793	Hs.3346	NP_060849	3.21089	down	chr1	-	150969301	150980854	RefSeq_coding
NM_001039141	TRIOBP	11078	Hs.533030	NP_619538	2.59722	down	chr22	+	38092994	38172562	RefSeq_coding
NM_032552	DAB2IP	153090	Hs.522378	NP_619723	3.00884	down	chr9	+	124329398	124547807	RefSeq_coding
NM_002895	RBL1	5933	Hs.207745	NP_899662	2.47498	down	chr20	-	35626178	35724410	RefSeq_coding
NM_015299	KHNYN	23351	Hs.713590	NP_056114	10.5047	down	chr14	+	24899140	24910545	RefSeq_coding
NM_024899	CEP76	79959	Hs.236940	NP_079175	3.50836	down	chr18	-	12672631	12702703	RefSeq_coding
NM_184086	TRIM55	84675	Hs.85524	NP_908975	2.01883	down	chr8	+	67039277	67087716	RefSeq_coding
NM_004526	MCM2	4171	Hs.477481	NP_004517	4.11551	down	chr3	+	127317252	127341274	RefSeq_coding
NM_032296	FLYWCH1	84256	Hs.655321	NP_115672	2.93936	down	chr16	+	2961979	3001208	RefSeq_coding
NM_197977	ZNF189	7743	Hs.50123	NP_932094	5.47647	down	chr9	+	104161162	104172942	RefSeq_coding
NM_130844	WWOX	51741	Hs.461453	NP_570859	4.93348	down	chr16	+	78133550	78134095	RefSeq_coding
NM_005202	COL8A2	1296	Hs.353001	NP_005193	8.72268	down	chr1	-	36560844	36565850	RefSeq_coding
NM_001102559	PPAPDC1B	84513	Hs.567619	NP_115872	2.22635	down	chr8	-	38120651	38126738	RefSeq_coding
NM_020880	ZNF530	348327	Hs.97111	NP_065931	3.32802	down	chr19	+	58111252	58119637	RefSeq_coding
NM_001145123	C7orf16	10842	Hs.227011	NP_006649	14.3982	down	chr7	+	31726798	31748068	RefSeq_coding
NM_002685	EXOSC10	5394	Hs.632368	NP_002676	2.45324	down	chr1	-	11126677	11159938	RefSeq_coding
NM_001003828	PARVB	29780	Hs.475074	NP_037459	2.34132	down	chr22	+	44395172	44565101	RefSeq_coding
NM_006119	FGF8	2253	Hs.57710	NP_149355	2.10776	down	chr10	-	103529886	103535827	RefSeq_coding
NM_002519	NPAT	4863	Hs.171061	NP_002510	2.39463	down	chr11	-	108028120	108093365	RefSeq_coding
NM_001018100	GCOM1	145781	Hs.437256	NP_689664	15.1421	down	chr15	+	57884113	57977560	RefSeq_coding
NM_032051	PATZ1	23598	Hs.728132	NP_114441	2.74997	down	chr22	-	31736666	31742249	RefSeq_coding
NM_203314	BDH1	622	Hs.274539	NP_976060	4.54273	down	chr3	-	197236654	197282858	RefSeq_coding
NM_001127202	PCID2	55795	Hs.508769	NP_060856	2.24678	down	chr13	-	113831924	113863029	RefSeq_coding
NM_006142	SFN	2810	Hs.523718	NP_006133	3.58447	down	chr1	+	27189632	27190947	RefSeq_coding
NM_078469	BCCIP	56647	Hs.715543	NP_510869	2.15193	down	chr10	+	127512103	127531375	RefSeq_coding
NM_022090	C5orf54	63920	Hs.529464	NP_071373	3.9126	down	chr5	-	159820154	159827060	RefSeq_coding
NM_001819	CHGB	1114	Hs.516874	NP_001810	10.676	down	chr20	+	5891973	5906003	RefSeq_coding
NM_001173989	C9orf86	55684	Hs.370555	NP_078994	3.20957	down	chr9	+	139702373	139728794	RefSeq_coding
NM_174896	C1orf162	128346	Hs.288010	NP_777556	3.6317	down	chr1	+	112016603	112021133	RefSeq_coding
NM_001173484	NEBL	10529	Hs.5025	NP_998734	2.46457	down	chr10	-	21068904	21463116	RefSeq_coding
NM_024319	C1orf35	79169	Hs.726193	NP_077295	2.11899	down	chr1	-	228288428	228291022	RefSeq_coding
NM_014506	TOR1B	27348	Hs.252682	NP_055321	2.69826	down	chr9	+	132565431	132573560	RefSeq_coding
NM_173543	DZIP1L	199221	Hs.351403	NP_775814	7.58392	down	chr3	-	137780826	137834451	RefSeq_coding
NM_144565	DUOXA1	90527	Hs.356664	NP_653166	7.6567	down	chr15	-	45409687	45422057	RefSeq_coding
NM_006720	ABLIM1	3983	Hs.438236	NP_006711	7.12334	down	chr10	-	116190869	116286685	RefSeq_coding
NM_001174063	FGFR1	2260	Hs.264887	NP_075598	4.10864	down	chr8	-	38268656	38326352	RefSeq_coding
NM_001102663	NBPF16	55672	Hs.523572	NP_060410	3.82328	down	chr1	+	148577356	148596267	RefSeq_coding
NM_001165959	GSDMB	55876	Hs.306777	NP_061000	7.79718	down	chr17	-	38060849	38074903	RefSeq_coding
NM_015353	KCTD2	23510	Hs.514468	NP_056168	2.41354	down	chr17	+	73043278	73061979	RefSeq_coding
NM_176871	PDLIM2	64236	Hs.632034	NP_932159	3.54867	down	chr8	+	22437983	22455538	RefSeq_coding
NM_001002252	ARL6IP4	51329	Hs.103561	NP_061164	3.15591	down	chr12	+	123464879	123467461	RefSeq_coding
NM_031474	NRIP2	83714	Hs.530816	NP_113662	13.081	down	chr12	-	2934514	2944221	RefSeq_coding
NM_174912	FAAH2	158584	Hs.727716	NP_777572	2.76995	down	chrX	+	57313109	57515627	RefSeq_coding
NM_015627	LDLRAP1	26119	Hs.590911	NP_056442	35.614	down	chr1	+	25870075	25895375	RefSeq_coding
NM_134270	SMTN	6525	Hs.149098	NP_599032	5.40282	down	chr22	+	31477304	31500609	RefSeq_coding
NM_203402	FITM1	161247	Hs.128060	NP_981947	4.58857	down	chr14	+	24600674	24602058	RefSeq_coding
NM_001145641	SRRM5	100170229	Hs.722032	NP_001139113	4.53028	down	chr19	+	44116252	44118649	RefSeq_coding
NM_005751	AKAP9	10142	Hs.651221	NP_671714	2.99607	down	chr7	+	91570188	91739986	RefSeq_coding
NM_201262	DNAJC12	56521	Hs.260720	NP_957714	7.01276	down	chr10	-	69570967	69597937	RefSeq_coding
NM_207348	SLC25A34	284723	Hs.631867	NP_997231	8.48274	down	chr1	+	16062808	16067884	RefSeq_coding
NM_021221	LY6G5B	58496	Hs.708719	NP_067044	6.08856	down	chr6	+	31638727	31640227	RefSeq_coding
NM_152551	SNRNP48	154007	Hs.13366	NP_689764	2.61797	down	chr6	+	7590431	7612199	RefSeq_coding
NM_001042750	STAG2	10735	Hs.496710	NP_006594	2.86378	down	chrX	+	123095555	123236503	RefSeq_coding
NM_001007533	DYSFIP1	116729	Hs.454720	NP_001007534	4.73438	down	chr17	-	79791367	79792926	RefSeq_coding
NM_000428	LTBP2	4053	Hs.512776	NP_000419	2.24076	down	chr14	-	74964888	75079034	RefSeq_coding
NM_000023	SGCA	6442	Hs.463412	NP_001129169	3.60665	down	chr17	+	48243365	48253292	RefSeq_coding
NM_145182	PYCARD	29108	Hs.499094	NP_660183	4.17627	down	chr16	-	31212808	31214251	RefSeq_coding
NM_152604	ZNF383	163087	Hs.590975	NP_689817	2.73469	down	chr19	+	37717365	37734574	RefSeq_coding
NM_178569	C5orf38	153571	Hs.668017	NP_848664	78.3843	down	chr5	+	2752261	2755512	RefSeq_coding
NM_001134647	AFAP1	60312	Hs.529369	NP_940997	2.15338	down	chr4	-	7760439	7941653	RefSeq_coding
NM_053006	TSSK2	23617	Hs.726812	NP_443732	7.27053	down	chr22	+	19118320	19120136	RefSeq_coding
NM_001173990	TMEM216	51259	Hs.26745	NP_057583	2.20251	down	chr11	+	61159831	61166323	RefSeq_coding
NM_031308	EPPK1	83481	Hs.200412	NP_112598	8.1131	down	chr8	-	144939911	144947434	RefSeq_coding
NM_001166168	NEK6	10783	Hs.197071	NP_055212	8.47413	down	chr9	+	127020529	127114717	RefSeq_coding
NM_033438	SLAMF9	89886	Hs.661712	NP_254273	2.27097	down	chr1	-	159921283	159924044	RefSeq_coding
NM_031944	MIXL1	83881	Hs.282079	NP_114150	9.49535	down	chr1	+	226411382	226413512	RefSeq_coding
NM_002831	PTPN6	5777	Hs.63489	NP_536859	3.59694	down	chr12	+	7060433	7070479	RefSeq_coding
NM_001192	TNFRSF17	608	Hs.2556	NP_001183	7.55216	down	chr16	+	12058963	12061924	RefSeq_coding
NM_013355	PKN3	29941	Hs.300485	NP_037487	11.1346	down	chr9	+	131464801	131483198	RefSeq_coding
NM_005291	GPR17	2840	Hs.46453	NP_005282	4.53795	down	chr2	+	128403438	128410212	RefSeq_coding
NM_174936	PCSK9	255738	Hs.18844	NP_777596	807.832	down	chr1	+	55505219	55530523	RefSeq_coding
NM_178191	ATPIF1	93974	Hs.726089	NP_835498	2.28531	down	chr1	+	28562610	28564609	RefSeq_coding
NM_020480	ANK1	286	Hs.654438	NP_065213	8.93655	down	chr8	-	41510744	41522804	RefSeq_coding
NM_001201	BMP3	651	Hs.387411	NP_001192	2.9406	down	chr4	+	81952118	81978684	RefSeq_coding
NM_001024212	S100A13	6284	Hs.516505	NP_005970	5.17642	down	chr1	-	153591279	153599744	RefSeq_coding
NM_005599	NHLH2	4808	Hs.46296	NP_005590	11.3225	down	chr1	-	116379000	116383747	RefSeq_coding
NM_001604	PAX6	5080	Hs.270303	NP_001595	18.985	down	chr11	-	31806340	31832879	RefSeq_coding
NM_005479	FRAT1	10023	Hs.126057	NP_005470	2.37948	down	chr10	+	99079021	99081672	RefSeq_coding
NM_001670	ARVCF	421	Hs.713616	NP_001661	6.29808	down	chr22	-	19957420	20004309	RefSeq_coding
NM_145040	PRKCDBP	112464	Hs.434044	NP_659477	3.49663	down	chr11	-	6340175	6341740	RefSeq_coding
NM_001740	CALB2	794	Hs.106857	NP_009019	2.82853	down	chr16	+	71392625	71424339	RefSeq_coding
NM_004065	CDR1	1038	Hs.446675	NP_004056	14.3282	down	chrX	-	139865424	139866723	RefSeq_coding
NM_032704	TUBA1C	84790	Hs.725987	NP_116093	2.97456	down	chr12	+	49658864	49667113	RefSeq_coding
NM_002121	HLA-DPB1	3115	Hs.485130	NP_002112	9.83565	down	chr6	+	33043759	33054976	RefSeq_coding
NM_001731	BTG1	694	Hs.255935	NP_001722	4.4351	down	chr12	-	92534053	92539673	RefSeq_coding
NM_002277	KRT31	3881	Hs.41696	NP_002268	9.61919	down	chr17	-	39549978	39553844	RefSeq_coding
NM_182480	COQ6	51004	Hs.131555	NP_872286	3.47143	down	chr14	+	74416642	74429811	RefSeq_coding
NM_007366	PLA2R1	22925	Hs.410477	NP_031392	6.698	down	chr2	-	160798011	160919121	RefSeq_coding
NM_001135861	PHPT1	29085	Hs.409834	NP_054891	7.60841	down	chr9	+	139743255	139745488	RefSeq_coding
NM_018672	ABCA5	23461	Hs.421474	NP_758424	5.08876	down	chr17	-	67240575	67311774	RefSeq_coding
NM_000352	ABCC8	6833	Hs.54470	NP_000343	4.51817	down	chr11	-	17414432	17498449	RefSeq_coding
NM_001130145	YAP1	10413	Hs.503692	NP_006097	2.84752	down	chr11	+	101981209	102104154	RefSeq_coding
NM_001144889	SLC23A3	151295	Hs.124565	NP_653313	5.60087	down	chr2	-	220026182	220034817	RefSeq_coding
NM_080659	C11orf52	91894	Hs.97013	NP_542390	11.9004	down	chr11	+	111789600	111797590	RefSeq_coding
NM_000196	HSD11B2	3291	Hs.1376	NP_000187	3.25102	down	chr16	+	67465035	67471452	RefSeq_coding
NM_002960	S100A3	6274	Hs.557609	NP_002951	2.23809	down	chr1	-	153519808	153521734	RefSeq_coding
NM_020931	KIAA1586	57691	Hs.709521	NP_065982	2.59267	down	chr6	+	56911383	56920021	RefSeq_coding
NM_006393	NEBL	10529	Hs.5025	NP_998734	3.08882	down	chr10	-	21068904	21186531	RefSeq_coding
NM_001165413	SERPINE1	5054	Hs.414795	NP_001158885	2.18146	down	chr7	+	100770378	100782546	RefSeq_coding
NM_003985	TNK1	8711	Hs.203420	NP_003976	9.19471	down	chr17	+	7284364	7293090	RefSeq_coding
NM_201570	CACNB2	783	Hs.59093	NP_963891	2.25748	down	chr10	+	18689512	18830688	RefSeq_coding
NM_145714	ATXN2L	11273	Hs.460499	NP_680782	2.97111	down	chr16	+	28834413	28848551	RefSeq_coding
NM_013411	AK2	204	Hs.470907	NP_037543	2.51768	down	chr1	-	33473585	33502492	RefSeq_coding
NM_001136116	ZNF879	345462	Hs.445740	NP_001129588	2.71415	down	chr5	+	178450775	178461387	RefSeq_coding
NM_032098	PCDHGB4	5098	Hs.368160	NP_115779	3.15731	down	chr5	+	140767451	140769861	RefSeq_coding
NM_172097	CATSPER2	117155	Hs.662284	NP_742095	6.82252	down	chr15	-	43931635	43941039	RefSeq_coding
NM_001101372	IGLON5	402665	Hs.546636	NP_001094842	6.61439	down	chr19	+	51815101	51834102	RefSeq_coding
NM_020475	ANK1	286	Hs.654438	NP_065213	6.25632	down	chr8	-	41510744	41655140	RefSeq_coding
NM_024642	GALNT12	79695	Hs.47099	NP_078918	11.4407	down	chr9	+	101569980	101612358	RefSeq_coding
NM_020740	ANKFY1	51479	Hs.696087	NP_065791	2.84441	down	chr17	-	4097774	4167274	RefSeq_coding
NM_001017990	H2AFB1	474382	Hs.592246	NP_001017990	5.25442	down	chrX	+	154113316	154113831	RefSeq_coding
NM_024336	IRX3	79191	Hs.499205	NP_077312	81.6686	down	chr16	-	54317211	54320378	RefSeq_coding
NM_001145160	TPM4	7171	Hs.631618	NP_003281	3.52528	down	chr19	+	16178316	16213813	RefSeq_coding
NM_000797	DRD4	1815	Hs.99922	NP_000788	2.8677	down	chr11	+	637304	640703	RefSeq_coding
NM_020402	CHRNA10	57053	Hs.157714	NP_065135	4.10953	down	chr11	-	3686817	3692614	RefSeq_coding
NM_001014286	FAM48A	55578	Hs.435815	NP_060039	3.04174	down	chr13	-	37583452	37633850	RefSeq_coding
NM_024522	NKAIN1	79570	Hs.470259	NP_078798	4.83469	down	chr1	-	31652592	31661000	RefSeq_coding
NM_181461	PAX3	5077	Hs.42146	NP_852126	13.4759	down	chr2	-	223064606	223163700	RefSeq_coding
NM_144949	SOCS5	9655	Hs.468426	NP_659198	3.66681	down	chr2	+	46926348	46989926	RefSeq_coding
NM_006266	RALGDS	5900	Hs.106185	NP_006257	4.63218	down	chr9	-	135973107	135996561	RefSeq_coding
NM_013268	LGALS13	29124	Hs.23671	NP_037400	8.66079	down	chr19	+	40093168	40098113	RefSeq_coding
NM_053013	ENO3	2027	Hs.224171	NP_443739	7.55839	down	chr17	+	4854385	4860422	RefSeq_coding
NM_023930	KCTD14	65987	Hs.709780	NP_076419	8.01861	down	chr11	-	77726761	77734320	RefSeq_coding
NM_052843	OBSCN	84033	Hs.656999	NP_443075	4.51734	down	chr1	+	228395860	228548950	RefSeq_coding
NM_016089	ZNF589	51385	Hs.172602	NP_057173	2.76196	down	chr3	+	48282595	48312477	RefSeq_coding
NM_032172	USP42	84132	Hs.31856	NP_115548	3.3176	down	chr7	+	6144549	6201194	RefSeq_coding
NM_173619	CLEC18C	283971	Hs.556045	NP_775890	2.73138	down	chr16	+	70207927	70220796	RefSeq_coding
NM_003960	NAT8	9027	Hs.14637	NP_003951	11.5416	down	chr2	-	73867849	73869537	RefSeq_coding
NM_057091	ARTN	9048	Hs.632404	NP_476432	2.13232	down	chr1	+	44398991	44402911	RefSeq_coding
NM_054020	CATSPER2	117155	Hs.662284	NP_742095	3.17382	down	chr15	-	43922773	43941039	RefSeq_coding
NM_001099783	C4orf33	132321	Hs.567679	NP_775758	2.07853	down	chr4	+	130017281	130033842	RefSeq_coding
NM_001145717	PNPLA1	285848	Hs.407002	NP_775947	3.68886	down	chr6	+	36238236	36276372	RefSeq_coding
NM_144497	AKAP12	9590	Hs.371240	NP_653080	11.5167	down	chr6	+	151646665	151679692	RefSeq_coding
NM_198853	TRIM74	378108	Hs.645328	NP_942150	5.12342	down	chr7	+	75024902	75034888	RefSeq_coding
NM_181304	MRPL52	122704	Hs.355935	NP_851824	5.58642	down	chr14	+	23299091	23304239	RefSeq_coding
NM_020310	MNT	4335	Hs.632239	NP_064706	2.22201	down	chr17	-	2287354	2304258	RefSeq_coding
NM_002276	KRT19	3880	Hs.654568	NP_002267	20.6821	down	chr17	-	39679869	39684641	RefSeq_coding
NM_001127362	NR2C1	7181	Hs.108301	NP_003288	4.17566	down	chr12	-	95424185	95467404	RefSeq_coding
NM_031157	HNRNPA1	3178	Hs.546261	NP_112420	5.91068	down	chr12	+	54674487	54679028	RefSeq_coding
NM_006562	LBX1	10660	Hs.37128	NP_006553	50.7077	down	chr10	-	102986733	102988717	RefSeq_coding
NM_024873	TNIP3	79931	Hs.208206	NP_079149	3.33906	down	chr4	-	122052565	122085476	RefSeq_coding
NM_173163	NFATC3	4775	Hs.436585	NP_775188	3.83441	down	chr16	+	68119374	68260837	RefSeq_coding
NM_182641	BPTF	2186	Hs.444200	NP_872579	2.83325	down	chr17	+	65821779	65980493	RefSeq_coding
NM_033342	TRIM7	81786	Hs.487412	NP_976042	6.26735	down	chr5	-	180630119	180632177	RefSeq_coding
NM_012079	DGAT1	8694	Hs.521954	NP_036211	2.59278	down	chr8	-	145538246	145550567	RefSeq_coding
NM_153200	EDF1	8721	Hs.174050	NP_694880	4.48582	down	chr9	-	139757232	139760738	RefSeq_coding
NM_001077620	PRCD	768206	Hs.729733	NP_001071088	5.14413	down	chr17	+	74536120	74541458	RefSeq_coding
NM_001017991	H2AFB2	474381	Hs.534498	NP_001017991	3.50301	down	chrX	-	154689240	154689588	RefSeq_coding
NM_001130003	SYNPR	132204	Hs.648668	NP_653243	2.18522	down	chr3	+	63263913	63602596	RefSeq_coding
NM_004440	EPHA7	2045	Hs.73962	NP_004431	2.6519	down	chr6	-	93949741	94129300	RefSeq_coding
NM_001143980	CCDC154	645811	Hs.355232	NP_001137452	4.43477	down	chr16	-	1484389	1494490	RefSeq_coding
NM_152451	GCOM1	145781	Hs.437256	NP_689664	7.64663	down	chr15	+	57884113	57977560	RefSeq_coding
NM_018682	MLL5	55904	Hs.592262	NP_891847	5.28754	down	chr7	+	104654636	104754531	RefSeq_coding
NM_001130010	C15orf41	84529	Hs.48348	NP_115888	2.16508	down	chr15	+	36871811	37102448	RefSeq_coding
NM_018421	TBC1D2	55357	Hs.371016	NP_060891	2.05934	down	chr9	-	100961280	101018003	RefSeq_coding
NM_030580	ZNF34	80778	Hs.631854	NP_085057	2.63301	down	chr8	-	145998502	146012725	RefSeq_coding
NM_019071	ING3	54556	Hs.489811	NP_938008	2.3342	down	chr7	+	120590816	120615702	RefSeq_coding
NM_001039459	ELMO1	9844	Hs.656638	NP_055615	6.58141	down	chr7	-	36893960	37024665	RefSeq_coding
NM_014838	ZBED4	9889	Hs.475208	NP_055653	2.8254	down	chr22	+	50247496	50283726	RefSeq_coding
NM_032750	ABHD14B	84836	Hs.420796	NP_116139	3.85172	down	chr3	-	52002526	52008646	RefSeq_coding
NM_001168364	KRTCAP3	200634	Hs.59509	NP_776252	5.8341	down	chr2	+	27665232	27669346	RefSeq_coding
NM_004933	CDH15	1013	Hs.148090	NP_004924	642.307	down	chr16	+	89238162	89261899	RefSeq_coding
NM_018555	ZNF331	55422	Hs.185674	NP_061025	2.86268	down	chr19	+	54024176	54083523	RefSeq_coding
NM_016499	TMEM216	51259	Hs.26745	NP_057583	3.32329	down	chr11	+	61159831	61166323	RefSeq_coding
NM_002033	FUT4	2526	Hs.390420	NP_002024	2.79959	down	chr11	+	94277016	94283062	RefSeq_coding
NM_007098	CLTCL1	8218	Hs.368266	NP_009029	4.50517	down	chr22	-	19166988	19279239	RefSeq_coding
NM_024555	FBXL6	26233	Hs.12271	NP_078831	3.37249	down	chr8	-	145579091	145582132	RefSeq_coding
NM_024954	UBTD1	80019	Hs.500724	NP_079230	2.43477	down	chr10	+	99258767	99330960	RefSeq_coding
NM_001033044	GLUL	2752	Hs.518525	NP_002056	4.35626	down	chr1	-	182350839	182361341	RefSeq_coding
NM_001001931	MTUS1	57509	Hs.7946	NP_065800	14.5167	down	chr8	-	17501303	17579730	RefSeq_coding
NM_001078166	SFRS1	6426	Hs.68714	NP_008855	2.06886	down	chr17	-	56078281	56084707	RefSeq_coding
NM_005041	PRF1	5551	Hs.2200	NP_005032	8.41647	down	chr10	-	72357104	72362531	RefSeq_coding
NM_153714	C10orf67	256815	Hs.522360	NP_714925	3.58234	down	chr10	-	23605520	23633772	RefSeq_coding
NM_016463	CXXC5	51523	Hs.189119	NP_057547	2.1762	down	chr5	+	139028300	139062680	RefSeq_coding
NM_003012	SFRP1	6422	Hs.213424	NP_003003	12.8901	down	chr8	-	41119475	41166990	RefSeq_coding
NM_032213	ELMOD3	84173	Hs.269990	NP_115589	2.43443	down	chr2	+	85581842	85618873	RefSeq_coding
NM_001103154	ARL17B	641522	Hs.720602		2.56295	down	chr17	-	44376913	44439134	RefSeq_coding
NM_007129	ZIC2	7546	Hs.653700	NP_009060	66.449	down	chr13	+	100634318	100639018	RefSeq_coding
NM_007125	UTY	7404	Hs.115277	NP_872601	2.69981	down	chrY	-	15360262	15592550	RefSeq_coding
NM_021973	HAND2	9464	Hs.388245	NP_068808	38.1909	down	chr4	-	174447651	174451378	RefSeq_coding
NM_138384	MTG1	92170	Hs.501578	NP_612393	2.40662	down	chr10	+	135207620	135234173	RefSeq_coding
NM_176783	PSME1	5720	Hs.75348	NP_788955	2.48079	down	chr14	+	24605377	24608175	RefSeq_coding
NM_015253	WSCD1	23302	Hs.370166	NP_056068	2.75336	down	chr17	+	5973933	6027745	RefSeq_coding
NM_024813	RPAP2	79871	Hs.444421	NP_079089	2.04433	down	chr1	+	92764521	92853732	RefSeq_coding
NM_002614	PDZK1	5174	Hs.444751	NP_002605	73.3926	down	chr1	+	145727725	145764073	RefSeq_coding
NM_015872	ZBTB7B	51043	Hs.729279	NP_056956	3.00067	down	chr1	+	154975111	154990998	RefSeq_coding
NM_005126	NR1D2	9975	Hs.37288	NP_005117	15.9977	down	chr3	+	23986750	24022109	RefSeq_coding
NM_184085	TRIM55	84675	Hs.85524	NP_908975	2.2386	down	chr8	+	67039277	67087716	RefSeq_coding
NM_001042483	NUPR1	26471	Hs.513463	NP_036517	3.00733	down	chr16	-	28548661	28550495	RefSeq_coding
NM_174898	LYG1	129530	Hs.164589	NP_777558	5.26522	down	chr2	-	99900701	99917639	RefSeq_coding
NM_032310	C9orf89	84270	Hs.434213	NP_115686	2.78662	down	chr9	+	95858449	95875564	RefSeq_coding
NM_181459	PAX3	5077	Hs.42146	NP_852126	6.56861	down	chr2	-	223064606	223163700	RefSeq_coding
NM_001130053	EEF1D	1936	Hs.333388	NP_115754	3.69643	down	chr8	-	144661897	144679845	RefSeq_coding
NM_001170585	PLB1	151056	Hs.444933	NP_694566	2.63164	down	chr2	+	28718937	28866651	RefSeq_coding
NM_001003845	SP5	389058	Hs.368802	NP_001003845	6.93578	down	chr2	+	171571856	171574497	RefSeq_coding
NM_001004304	ZNF740	283337	Hs.524458	NP_001004304	2.44212	down	chr12	+	53574534	53584653	RefSeq_coding
NM_001037954	DIXDC1	85458	Hs.655626	NP_219493	5.11345	down	chr11	+	111807926	111893305	RefSeq_coding
NM_203388	RNH1	6050	Hs.530687	NP_976323	2.46315	down	chr11	-	494511	507273	RefSeq_coding
NM_012401	PLXNB2	23654	Hs.3989	NP_036533	3.94822	down	chr22	-	50713407	50746002	RefSeq_coding
NM_033267	IRX2	153572	Hs.282089	NP_150366	16.6828	down	chr5	-	2746280	2751769	RefSeq_coding
NM_013286	RBM15B	29890	Hs.118738	NP_037418	2.52899	down	chr3	+	51428730	51435334	RefSeq_coding
NM_014987	IGSF9B	22997	Hs.204121	NP_055802	7.95553	down	chr11	-	133785185	133826880	RefSeq_coding
NM_005012	ROR1	4919	Hs.654491	NP_005003	15.2939	down	chr1	+	64239689	64644707	RefSeq_coding
NM_003611	OFD1	8481	Hs.6483	NP_003602	2.38565	down	chrX	+	13752831	13787479	RefSeq_coding
NM_001136505	CCDC79	283847	Hs.376505	NP_001129977	3.0146	down	chr16	-	66788879	66835523	RefSeq_coding
NM_024967	ZNF556	80032	Hs.287433	NP_079243	13.7318	down	chr19	+	2867332	2878501	RefSeq_coding
NM_152329	PPIL5	122769	Hs.451090	NP_982292	3.42316	down	chr14	+	50065414	50081389	RefSeq_coding
NM_024783	AGBL2	79841	Hs.147377	NP_079059	13.7042	down	chr11	-	47681144	47736302	RefSeq_coding
NM_152600	ZNF579	163033	Hs.112529	NP_689813	2.19453	down	chr19	-	56088891	56092211	RefSeq_coding
NM_002501	NFIX	4784	Hs.257970	NP_002492	6.93919	down	chr19	+	13106583	13209609	RefSeq_coding
NM_080809	COL13A1				17.7347	down	chr10	+	71561643	71718903	RefSeq_coding
NM_170707	LMNA	4000	Hs.594444	NP_733822	2.00498	down	chr1	+	156084460	156109878	RefSeq_coding
NM_153027	C4orf39	152756	Hs.178648	NP_694572	2.17069	down	chr4	+	165878099	165880273	RefSeq_coding
NM_181312	TAZ	6901	Hs.409911	NP_851830	3.05645	down	chrX	+	153639876	153650061	RefSeq_coding
NM_001040425	U2AF1L4	199746	Hs.351558	NP_659424	2.61844	down	chr19	-	36233429	36236336	RefSeq_coding
NM_022803	UCP3	7352	Hs.101337	NP_073714	3.34658	down	chr11	-	73713811	73720282	RefSeq_coding
NM_175872	ZNF792	126375	Hs.50405	NP_787068	2.87365	down	chr19	-	35447257	35454953	RefSeq_coding
NM_006764	IFRD2	7866	Hs.315177	NP_006755	2.02224	down	chr3	-	50325164	50330026	RefSeq_coding
NM_181677	PPP2R2B	5521	Hs.655213	NP_858064	2.02061	down	chr5	-	145969069	146461033	RefSeq_coding
NM_001164347	ZBTB20	26137	Hs.655108	NP_056457	4.24522	down	chr3	-	114056946	114343053	RefSeq_coding
NM_000666	ACY1	95	Hs.334707	NP_001185827	2.90419	down	chr3	+	52017562	52023217	RefSeq_coding
NM_001170752	SRPX	8406	Hs.15154	NP_006298	5.17259	down	chrX	-	38008588	38080177	RefSeq_coding
NM_032230	C12orf26	84190	Hs.506222	NP_115606	2.64395	down	chr12	+	82752275	82873014	RefSeq_coding
NM_020796	SEMA6A	57556	Hs.156967	NP_065847	2.10152	down	chr5	-	115779251	115910551	RefSeq_coding
NM_015138	RTF1	23168	Hs.511096	NP_055953	2.72322	down	chr15	+	41709301	41775760	RefSeq_coding
NM_006149	LGALS4	3960	Hs.5302	NP_006140	5.54135	down	chr19	-	39292311	39303740	RefSeq_coding
NM_002083	GPX2	2877	Hs.2704	NP_002074	4.06109	down	chr14	-	65405871	65409531	RefSeq_coding
NM_020335	VANGL2	57216	Hs.99477	NP_065068	4.1406	down	chr1	+	160370366	160398464	RefSeq_coding
NM_000217	KCNA1	3736	Hs.416139	NP_000208	2.37169	down	chr12	+	5019072	5027420	RefSeq_coding
NM_003254	TIMP1	7076	Hs.522632	NP_003245	4.10576	down	chrX	+	47441689	47446189	RefSeq_coding
NM_017572	MKNK2	2872	Hs.515032	NP_951009	2.78852	down	chr19	-	2037469	2051243	RefSeq_coding
NM_173589	DNHD1	144132	Hs.720080	NP_775860	3.78115	down	chr11	+	6518525	6542096	RefSeq_coding
NM_001545	ICT1	3396	Hs.407955	NP_001536	2.19318	down	chr17	+	73008779	73017355	RefSeq_coding
NM_014883	FAM13A	10144	Hs.97270	NP_055698	2.71862	down	chr4	-	89647105	89978323	RefSeq_coding
NM_170708	LMNA	4000	Hs.594444	NP_733822	2.73062	down	chr1	+	156084460	156109878	RefSeq_coding
NM_002398	MEIS1	4211	Hs.526754	NP_002389	8.46588	down	chr2	+	66662531	66799890	RefSeq_coding
NM_001163692	LOC390595	390595	Hs.659256	NP_001157164	5.60478	down	chr15	-	65385343	65398697	RefSeq_coding
NM_015038	KIAA0754	643314	Hs.658760	NP_055853	4.16005	down	chr1	+	39875175	39882154	RefSeq_coding
NM_014682	ST18	9705	Hs.655499	NP_055497	3.10638	down	chr8	-	53023391	53322439	RefSeq_coding
NM_032525	TUBB6	84617	Hs.193491	NP_115914	3.07367	down	chr18	+	12308256	12326567	RefSeq_coding
NM_001034838	KCNIP1	30820	Hs.484111	NP_055407	7.9645	down	chr5	+	169780880	170163634	RefSeq_coding
NM_198447	GOLT1A	127845	Hs.532401	NP_940849	9.72276	down	chr1	-	204167287	204183220	RefSeq_coding
NM_148918	SHMT1	6470	Hs.513987	NP_683718	6.88082	down	chr17	-	18231194	18266856	RefSeq_coding
NM_001113411	FGGY	55277	Hs.444301	NP_060761	4.597	down	chr1	+	59762624	60228400	RefSeq_coding
NM_007018	CEP110	11064	Hs.653263	NP_008949	2.4219	down	chr9	+	123850573	123939886	RefSeq_coding
NM_002128	HMGB1	3146	Hs.434102	NP_002119	2.12101	down	chr13	-	31032880	31040081	RefSeq_coding
NM_001042604	XRN1	54464	Hs.435103	NP_061874	3.7484	down	chr3	-	142025450	142166853	RefSeq_coding
NM_000229	LCAT	3931	Hs.387239	NP_000220	16.9387	down	chr16	-	67973786	67978015	RefSeq_coding
NM_145288	ZNF296	162979	Hs.192237	NP_660331	6.95774	down	chr19	-	45574758	45579688	RefSeq_coding
NM_024019	NEUROG2	63973	Hs.567563	NP_076924	18.408	down	chr4	-	113434673	113437328	RefSeq_coding
NM_144506	KLK8	11202	Hs.104570	NP_653090	20.835	down	chr19	-	51499263	51504958	RefSeq_coding
NM_001018090	GCOM1	145781	Hs.437256	NP_689664	9.20952	down	chr15	+	57884113	58009752	RefSeq_coding
NM_005568	LHX1	3975	Hs.443727	NP_005559	13.6119	down	chr17	+	35294498	35300494	RefSeq_coding
NM_030937	CCNL2	81669	Hs.515704	NP_112199	4.53891	down	chr1	-	1321090	1334718	RefSeq_coding
NM_005916	MCM7	4176	Hs.438720	NP_877577	5.27685	down	chr7	-	99690403	99699427	RefSeq_coding
NM_001166139	LCORL	254251	Hs.446201	NP_710153	4.64371	down	chr4	-	17882218	18023483	RefSeq_coding
NM_001011699	HAUS8	93323	Hs.404088	NP_219485	2.20098	down	chr19	-	17160572	17186343	RefSeq_coding
NM_145796	POGZ	23126	Hs.489873	NP_997054	5.91084	down	chr1	-	151399443	151431932	RefSeq_coding
NM_001164379	FAM180B	399888	Hs.502529	NP_001157851	3.47131	down	chr11	+	47608229	47610746	RefSeq_coding
NM_152755	CNPY4	245812	Hs.632293	NP_689968	2.05514	down	chr7	+	99717264	99723126	RefSeq_coding
NM_001167667	CDH18	1016	Hs.317632	NP_004925	2.58148	down	chr5	-	19473156	19988353	RefSeq_coding
NM_005224	ARID3A	1820	Hs.501296	NP_005215	3.443	down	chr19	+	926036	972791	RefSeq_coding
NM_006533	MIA	8190	Hs.646364	NP_006524	2.31041	down	chr19	+	41281299	41283392	RefSeq_coding
NM_020987	ANK3	288	Hs.499725	NP_066267	3.6412	down	chr10	-	61788159	62149488	RefSeq_coding
NM_178836	PLD6	201164	Hs.729079	NP_849158	2.55225	down	chr17	-	17104310	17109646	RefSeq_coding
NM_001080546	TMEM218	219854	Hs.7626	NP_001074015	2.77293	down	chr11	-	124966400	124973205	RefSeq_coding
NM_001002857	ANXA2	302	Hs.511605	NP_004030	7.14735	down	chr15	-	60639351	60690185	RefSeq_coding
NM_001032392	PLGLB1	5343	Hs.652174	NP_001027564	3.07826	down	chr2	-	87237589	87248969	RefSeq_coding
NM_001102654	NTF3	4908	Hs.99171	NP_002518	10.5788	down	chr12	+	5541279	5604463	RefSeq_coding
NM_145270	C16orf11	146325	Hs.632220	NP_660313	422.836	down	chr16	+	610421	615528	RefSeq_coding
NM_001146225	KRT72	140807	Hs.662013	NP_542785	12.3476	down	chr12	-	52979372	52995322	RefSeq_coding
NM_178314	RILPL1	353116	Hs.530315	NP_847884	6.98045	down	chr12	-	123955908	124018265	RefSeq_coding
NM_017908	ZNF446	55663	Hs.710284	NP_060378	2.01016	down	chr19	+	58987794	58992596	RefSeq_coding
NM_014568	GALNT5	11227	Hs.269027	NP_055383	11.4522	down	chr2	+	158114339	158167912	RefSeq_coding
NM_144683	DHRS13	147015	Hs.631760	NP_653284	3.15285	down	chr17	-	27224800	27230089	RefSeq_coding
NM_178566	ZDHHC21	340481	Hs.728950	NP_848661	2.6744	down	chr9	-	14611069	14693480	RefSeq_coding
NM_001166279	PAN2	9924	Hs.273397	NP_055686	2.77671	down	chr12	-	56710006	56727837	RefSeq_coding
NM_012451	SYNGR4	23546	Hs.408333	NP_036583	6.00514	down	chr19	+	48867656	48879627	RefSeq_coding
NM_032347	ZNF397	84307	Hs.591061	NP_115723	4.00997	down	chr18	+	32820993	32838396	RefSeq_coding
NM_001917	DAO	1610	Hs.113227	NP_001908	40.7068	down	chr12	+	109273856	109294709	RefSeq_coding
NM_004452	ESRRB	2103	Hs.435845	NP_004443	2.31063	down	chr14	+	76837689	76968178	RefSeq_coding
NM_148976	PSMA1	5682	Hs.102798	NP_683877	8.07362	down	chr11	-	14526422	14665180	RefSeq_coding
NM_173477	USH1G	124590	Hs.376688	NP_775748	46.2588	down	chr17	-	72912175	72919351	RefSeq_coding
NM_001134832	AHI1	54806	Hs.386684	NP_060121	4.133	down	chr6	-	135708921	135818903	RefSeq_coding
NM_002064	GLRX	2745	Hs.28988	NP_002055	2.4029	down	chr5	-	95149553	95158577	RefSeq_coding
NM_031475	ESPN	83715	Hs.728301	NP_113663	15.1162	down	chr1	+	6484847	6521003	RefSeq_coding
NM_005958	MTNR1A	4543	Hs.243467	NP_005949	9.41303	down	chr4	-	187454808	187476537	RefSeq_coding
NM_000743	CHRNA3	1136	Hs.89605	NP_001160166	23.1202	down	chr15	-	78887646	78913637	RefSeq_coding
NM_181699	PPP2R1B	5519	Hs.584790	NP_859051	2.16931	down	chr11	-	111597631	111637169	RefSeq_coding
NM_001425	EMP3	2014	Hs.9999	NP_001416	3.48255	down	chr19	+	48828628	48833810	RefSeq_coding
NM_016510	SCLY	51540	Hs.709612	NP_057594	2.67268	down	chr2	+	238969631	239008053	RefSeq_coding
NM_175623	RAB3IP	117177	Hs.258209	NP_783324	3.04017	down	chr12	+	70133179	70216982	RefSeq_coding
NM_001040152	PEG10	23089	Hs.147492	NP_055883	2.06546	down	chr7	+	94285636	94299004	RefSeq_coding
NM_001145199	C12orf75	387882	Hs.368938	NP_001138671	2.73117	down	chr12	+	105724413	105765295	RefSeq_coding
NM_004913	C16orf7	9605	Hs.164410	NP_004904	2.49799	down	chr16	-	89773540	89787394	RefSeq_coding
NM_006147	IRF6	3664	Hs.719361	NP_006138	25.7252	down	chr1	-	209961261	209979479	RefSeq_coding
NM_139179	DAGLB	221955	Hs.487498	NP_631918	2.06311	down	chr7	-	6448747	6487643	RefSeq_coding
NM_021185	CATSPERG	57828	Hs.324335	NP_067008	56.0819	down	chr19	+	38826442	38861588	RefSeq_coding
NM_052864	TIFA	92610	Hs.310640	NP_443096	3.94077	down	chr4	-	113196782	113207059	RefSeq_coding
NM_144613	COX6B2	125965	Hs.550544	NP_653214	6.87902	down	chr19	-	55861075	55866182	RefSeq_coding
NM_033449	FCHSD1	89848	Hs.591257	NP_258260	2.43293	down	chr5	-	141018869	141030986	RefSeq_coding
NM_001237	CCNA2	890	Hs.58974	NP_001228	2.65583	down	chr4	-	122737599	122745088	RefSeq_coding
NM_181900	STARD5	80765	Hs.513075	NP_871629	2.18097	down	chr15	-	81605013	81616524	RefSeq_coding
NM_024296	CCDC28B	79140	Hs.728913	NP_077272	2.85092	down	chr1	+	32666201	32670991	RefSeq_coding
NM_182623	FAM131C	348487	Hs.126825	NP_872429	5.1828	down	chr1	-	16384264	16400127	RefSeq_coding
NM_001171089	CLCN2	1181	Hs.436847	NP_004357	3.56658	down	chr3	-	184063976	184079391	RefSeq_coding
NM_012426	SF3B3	23450	Hs.514435	NP_036558	2.92616	down	chr16	+	70557690	70611570	RefSeq_coding
NM_004366	CLCN2	1181	Hs.436847	NP_004357	4.5162	down	chr3	-	184063976	184079391	RefSeq_coding
[truncated: 147 more rows]

## Sheet: ASD PFC vs ASD Cere
Differentially Expressed mRNAs identified in ASD Prefrontal Cortex versus Control Prefrontal Cortex
seqname	GeneSymbol	EntrezID	unigene	ProteinAccession	FCAbsolute	regulation	chrom	strand	txStart	txEnd	source
NM_017578	ROPN1	54763	Hs.567516	NP_060048	7.1444	up in PFC	chr3	-	123687880	123710199	RefSeq_coding
NM_001779	CD58	965	Hs.34341	NP_001770	2.05622	up in PFC	chr1	-	117057156	117113715	RefSeq_coding
NM_017518	HAUS7	55559	Hs.170835	NP_059988	3.38482	up in PFC	chrX	-	152713123	152736603	RefSeq_coding
NM_003695	LY6D	8581	Hs.415762	NP_003686	28.7648	up in PFC	chr8	-	143866297	143868008	RefSeq_coding
NM_006753	SURF6	6838	Hs.274430	NP_006744	3.09566	up in PFC	chr9	-	136197552	136203047	RefSeq_coding
NM_001163438	LOC644538	644538	Hs.42239	NP_001156910	3.19212	up in PFC	chrX	+	134124967	134126500	RefSeq_coding
NM_000363	TNNI3	7137	Hs.709179	NP_000354	5.58368	up in PFC	chr19	-	55663136	55669100	RefSeq_coding
NM_005670	EPM2A	7957	Hs.486696	NP_005661	2.39342	up in PFC	chr6	-	145946445	146056991	RefSeq_coding
NM_153217	TMEM174	134288	Hs.508588	NP_694949	2.34442	up in PFC	chr5	+	72469022	72470968	RefSeq_coding
NM_198321	GALNT10	55568	Hs.726056	NP_938080	4.88156	up in PFC	chr5	+	153570294	153800541	RefSeq_coding
NM_001001716	NFKBIB	4793	Hs.9731	NP_002494	4.48645	up in PFC	chr19	+	39390614	39399533	RefSeq_coding
NM_001143680	GSTK1	373156	Hs.390667	NP_057001	4.01494	up in PFC	chr7	+	142960521	142966221	RefSeq_coding
NM_018438	FBXO6	26270	Hs.464419	NP_060908	2.07384	up in PFC	chr1	+	11724149	11734407	RefSeq_coding
NM_004394	DAP	1611	Hs.75189	NP_004385	5.40313	up in PFC	chr5	-	10679342	10761387	RefSeq_coding
NM_015272	RPGRIP1L	23322	Hs.298382	NP_056087	3.96684	up in PFC	chr16	-	53633822	53737771	RefSeq_coding
NM_003224	ARFRP1	10139	Hs.389277	NP_003215	4.516	up in PFC	chr20	-	62329995	62339355	RefSeq_coding
NM_016931	NOX4	50507	Hs.371036	NP_058627	5.85534	up in PFC	chr11	-	89057523	89224653	RefSeq_coding
NM_001431	EPB41L2	2037	Hs.486470	NP_001422	4.97141	up in PFC	chr6	-	131160487	131384462	RefSeq_coding
NM_004442	EPHB2	2048	Hs.523329	NP_059145	4.85595	up in PFC	chr1	+	23037330	23241822	RefSeq_coding
NM_001145113	MYADML2	255275	Hs.729645	NP_001138585	4.01661	up in PFC	chr17	-	79897520	79905109	RefSeq_coding
NM_001167880	LHPP	64077	Hs.527748	NP_071409	2.96066	up in PFC	chr10	+	126150340	126302709	RefSeq_coding
NM_033309	B3GNT9	84752	Hs.729030	NP_171608	2.21684	up in PFC	chr16	-	67182005	67184902	RefSeq_coding
NM_001005212	OR9Q1	219956	Hs.689841	NP_001005212	2.77353	up in PFC	chr11	+	57791352	57949036	RefSeq_coding
NM_147168	C9orf24	84688	Hs.50334	NP_671698	8.35935	up in PFC	chr9	-	34379016	34381598	RefSeq_coding
NM_001164760	PRKAR1B	5575	Hs.520851	NP_002726	7.01381	up in PFC	chr7	-	588833	766978	RefSeq_coding
NM_032683	MPV17L2	84769	Hs.515254	NP_116072	3.27453	up in PFC	chr19	+	18304039	18307548	RefSeq_coding
NM_013231	FLRT2	23768	Hs.729001	NP_037363	9.44322	up in PFC	chr14	+	85996487	86094269	RefSeq_coding
NM_144719	CCDC13	152206	Hs.604182	NP_653320	9.40627	up in PFC	chr3	-	42749874	42814745	RefSeq_coding
NM_001001683	MED11	400569	Hs.725355	NP_001001683	3.84029	up in PFC	chr17	+	4634722	4636894	RefSeq_coding
NM_001130159	STOX1	219736	Hs.37636	NP_689922	8.03438	up in PFC	chr10	+	70587293	70652815	RefSeq_coding
NM_004625	WNT7A	7476	Hs.72290	NP_004616	6.63179	up in PFC	chr3	-	13860081	13921618	RefSeq_coding
NM_001122819	KIF17	57576	Hs.130411	NP_065867	7.68726	up in PFC	chr1	-	20990508	21044317	RefSeq_coding
NM_001159287	TPI1	7167	Hs.524219	NP_001152759	5.3583	up in PFC	chr12	+	6976583	6980108	RefSeq_coding
NM_001077181	CDC14B	8555	Hs.40582	NP_201588	2.08583	up in PFC	chr9	-	99262396	99329203	RefSeq_coding
NM_016579	CD320	51293	Hs.558499	NP_057663	2.15643	up in PFC	chr19	-	8367010	8373240	RefSeq_coding
NM_144684	ZNF480	147657	Hs.729317	NP_653285	3.03183	up in PFC	chr19	+	52800425	52829172	RefSeq_coding
NM_198488	FAM83H	286077	Hs.67776	NP_940890	8.91432	up in PFC	chr8	-	144806103	144815914	RefSeq_coding
NM_198285	WDR86	349136	Hs.647083	NP_938026	11.5653	up in PFC	chr7	-	151078206	151107124	RefSeq_coding
NM_001039847	GPX4	2879	Hs.433951	NP_002076	2.46175	up in PFC	chr19	+	1103935	1106786	RefSeq_coding
NM_001079528	ABCC6	368	Hs.442182	NP_001162	2.73765	up in PFC	chr16	-	16315044	16317328	RefSeq_coding
NM_198175	NME1	4830	Hs.463456	NP_937818	2.07212	up in PFC	chr17	+	49230919	49239450	RefSeq_coding
NM_003636	KCNAB2	8514	Hs.440497	NP_742128	2.51373	up in PFC	chr1	+	6086379	6160523	RefSeq_coding
NM_001254	CDC6	990	Hs.405958	NP_001245	6.99332	up in PFC	chr17	+	38444145	38459413	RefSeq_coding
NM_001143831	GRM5	2915	Hs.147361	NP_001137303	8.225	up in PFC	chr11	-	88237744	88781240	RefSeq_coding
NM_001007089	RESP18	389075	Hs.290551	NP_001007090	6.06798	up in PFC	chr2	-	220192131	220197899	RefSeq_coding
NM_000258	MYL3	4634	Hs.517939	NP_000249	4.04063	up in PFC	chr3	-	46899356	46904973	RefSeq_coding
NM_182603	ANKRD42	338699	Hs.503438	NP_872409	7.67711	up in PFC	chr11	+	82905290	82960013	RefSeq_coding
NM_004750	CRLF1	9244	Hs.114948	NP_004741	10.0881	up in PFC	chr19	-	18704036	18717660	RefSeq_coding
NM_001130087	ABLIM2	84448	Hs.233404	NP_115808	6.32837	up in PFC	chr4	-	7967037	8160559	RefSeq_coding
NM_001002916	H2BFWT	158983	Hs.127778	NP_001002916	7.00722	up in PFC	chrX	-	103265720	103268256	RefSeq_coding
NM_001164529	ZNF135	7694	Hs.85863	NP_009065	4.22609	up in PFC	chr19	+	58570606	58581108	RefSeq_coding
NM_001105243	PCDH19	57526	Hs.4993	NP_065817	7.4525	up in PFC	chrX	-	99546649	99665271	RefSeq_coding
NM_183360	DTNB	1838	Hs.307720	NP_899205	2.13702	up in PFC	chr2	-	25600113	25896503	RefSeq_coding
NM_003116	SPAG4	6676	Hs.123159	NP_003107	5.91931	up in PFC	chr20	+	34203808	34208965	RefSeq_coding
NM_002526	NT5E	4907	Hs.153952	NP_002517	4.20427	up in PFC	chr6	+	86159301	86205496	RefSeq_coding
NM_173484	KLF17	128209	Hs.567674	NP_775755	6.13304	up in PFC	chr1	+	44584521	44600807	RefSeq_coding
NM_001029859	KCTD21	283219	Hs.528439	NP_001025030	3.22988	up in PFC	chr11	-	77882300	77899664	RefSeq_coding
NM_003134	SRP14	6727	Hs.533732	NP_003125	3.6428	up in PFC	chr15	-	40327890	40331389	RefSeq_coding
NM_001098483	C10orf125	282969	Hs.155823	NP_940874	2.68954	up in PFC	chr10	-	135168794	135171529	RefSeq_coding
NM_022097	CHP2	63928	Hs.178589	NP_071380	7.64167	up in PFC	chr16	+	23765947	23770256	RefSeq_coding
NM_181646	ZNF804B	219578	Hs.684410	NP_857597	5.39673	up in PFC	chr7	+	88388752	88966344	RefSeq_coding
NM_001101338	ZNF883	169834	Hs.192877	NP_001094808	2.24731	up in PFC	chr9	-	115759401	115774472	RefSeq_coding
NM_033310	KCNK4	50801	Hs.647233	NP_201567	5.06913	up in PFC	chr11	+	64058792	64067502	RefSeq_coding
NM_001968	EIF4E	1977	Hs.249718	NP_001959	5.42233	up in PFC	chr4	-	99799606	99851786	RefSeq_coding
NM_015352	POFUT1	23509	Hs.472409	NP_758436	2.41383	up in PFC	chr20	+	30795695	30826466	RefSeq_coding
NM_178536	LCN12	286256	Hs.440519	NP_848631	4.64952	up in PFC	chr9	+	139846767	139849948	RefSeq_coding
NM_001166346	MDFIC	29969	Hs.427236	NP_951038	4.11523	up in PFC	chr7	+	114562208	114563719	RefSeq_coding
NM_016361	ACP6	51205	Hs.562154	NP_057445	3.14071	up in PFC	chr1	-	147119167	147142634	RefSeq_coding
NM_005725	TSPAN2	10100	Hs.310458	NP_005716	2.50281	up in PFC	chr1	-	115590634	115632121	RefSeq_coding
NM_005951	MT1H	4496	Hs.438462	NP_005942	24.919	up in PFC	chr16	+	56703725	56705040	RefSeq_coding
NM_025179	PLXNA2	5362	Hs.497626	NP_079455	3.8948	up in PFC	chr1	-	208195589	208417665	RefSeq_coding
NM_023078	PYCRL	65263	Hs.165186	NP_075566	4.83128	up in PFC	chr8	-	144686082	144691764	RefSeq_coding
NM_024082	PRRG3	79057	Hs.592236	NP_076987	4.52353	up in PFC	chrX	+	150863729	150870063	RefSeq_coding
NM_144695	C1orf58	148362	Hs.552608	NP_653296	2.33007	up in PFC	chr1	+	222885905	222906106	RefSeq_coding
NM_000657	BCL2	596	Hs.150749	NP_000648	2.30788	up in PFC	chr18	-	60985186	60986613	RefSeq_coding
NM_001159560	BEX5	340542	Hs.47209	NP_001153032	3.23364	up in PFC	chrX	-	101408679	101410762	RefSeq_coding
NM_000723	CACNB1	782	Hs.635	NP_954856	16.2221	up in PFC	chr17	-	37329708	37353901	RefSeq_coding
NM_024820	DENND1A	57706	Hs.568340	NP_079096	6.99029	up in PFC	chr9	-	126163869	126692417	RefSeq_coding
NM_005763	AASS	10157	Hs.156738	NP_005754	2.07944	up in PFC	chr7	-	121713599	121784344	RefSeq_coding
NM_005796	NUTF2	10204	Hs.356630	NP_005787	2.94123	up in PFC	chr16	+	67880818	67905218	RefSeq_coding
NM_207405	C4orf50				5.51427	up in PFC	chr4	-	5958844	5990166	RefSeq_coding
NM_002229	JUNB	3726	Hs.25292	NP_002220	2.58162	up in PFC	chr19	+	12902309	12904124	RefSeq_coding
NM_016155	MMP17	4326	Hs.709245	NP_057239	4.00097	up in PFC	chr12	+	132312940	132336316	RefSeq_coding
NM_198537	YJEFN3	374887	Hs.729508	NP_940939	4.88271	up in PFC	chr19	+	19639719	19648393	RefSeq_coding
NM_147169	C9orf24	84688	Hs.50334	NP_671698	7.97125	up in PFC	chr9	-	34379016	34381598	RefSeq_coding
NM_006480	RGS14	10636	Hs.9347	NP_006471	11.7925	up in PFC	chr5	+	176784843	176799598	RefSeq_coding
NM_001010931	HGF	3082	Hs.396530	NP_001010934	3.00546	up in PFC	chr7	-	81372006	81399452	RefSeq_coding
NM_021175	HAMP	57817	Hs.8821	NP_066998	2.53107	up in PFC	chr19	+	35773409	35776043	RefSeq_coding
NM_133475	ANKRD24	170961	Hs.197872	NP_597732	10.0876	up in PFC	chr19	+	4183350	4224811	RefSeq_coding
NM_013356	SLC16A8	23539	Hs.270285	NP_037488	3.89164	up in PFC	chr22	-	38474144	38479170	RefSeq_coding
NM_001142577	ZNF780A	284323	Hs.115140	NP_001136051	2.16473	up in PFC	chr19	-	40578899	40596845	RefSeq_coding
NM_207584	IFNAR2	3455	Hs.708195	NP_997468	2.19729	up in PFC	chr21	+	34602230	34635061	RefSeq_coding
NM_004327	BCR	613	Hs.517461	NP_067585	3.74712	up in PFC	chr22	+	23522551	23660223	RefSeq_coding
NM_058164	OLFM2	93145	Hs.169743	NP_477512	3.02619	up in PFC	chr19	-	9964394	10047070	RefSeq_coding
NM_213607	CCDC103	388389	Hs.514222	NP_998772	5.8208	up in PFC	chr17	+	42977153	42980627	RefSeq_coding
NM_181464	MRPL55	128308	Hs.63236	NP_852130	2.6168	up in PFC	chr1	-	228294380	228297013	RefSeq_coding
NM_014157	CCDC113	29070	Hs.11614	NP_054876	3.28419	up in PFC	chr16	+	58283839	58317732	RefSeq_coding
NM_000272	NPHP1	4867	Hs.280388	NP_997064	2.83294	up in PFC	chr2	-	110880915	110962639	RefSeq_coding
NM_005342	HMGB3	3149	Hs.19114	NP_005333	3.30398	up in PFC	chrX	+	150151762	150159246	RefSeq_coding
NM_017826	SOHLH2	728591	Hs.124519	NP_001185837	2.36101	up in PFC	chr13	-	36742346	36788752	RefSeq_coding
NM_006917	RXRG	6258	Hs.26550	NP_008848	10.323	up in PFC	chr1	-	165370350	165414430	RefSeq_coding
NM_006498	LGALS2	3957	Hs.531776	NP_006489	27.4077	up in PFC	chr22	-	37966253	37976024	RefSeq_coding
NM_033315	RASL10B	91608	Hs.728990	NP_201572	3.69849	up in PFC	chr17	+	34058678	34070539	RefSeq_coding
NM_017577	GRAMD1C	54762	Hs.24583	NP_060047	2.52084	up in PFC	chr3	+	113557680	113666020	RefSeq_coding
NM_001017989	OPA3	80207	Hs.466945	NP_079412	2.53002	up in PFC	chr19	-	46031026	46088122	RefSeq_coding
NM_178422	PAQR7	164091	Hs.523652	NP_848509	2.37525	up in PFC	chr1	-	26187975	26197744	RefSeq_coding
NM_001001912	OR4E2	26686	Hs.547982	NP_001001912	6.88168	up in PFC	chr14	+	22133296	22134236	RefSeq_coding
NM_001002913	PTRH1	138428	Hs.653265	NP_001002913	2.24401	up in PFC	chr9	-	130476227	130477936	RefSeq_coding
NM_013363	PCOLCE2	26577	Hs.8944	NP_037495	4.55466	up in PFC	chr3	-	142536711	142607934	RefSeq_coding
NM_016239	MYO15A	51168	Hs.462390	NP_057323	2.9424	up in PFC	chr17	+	18012019	18083115	RefSeq_coding
NM_016657	KDELR3	11015	Hs.528305	NP_057839	16.3852	up in PFC	chr22	+	38864082	38877635	RefSeq_coding
NM_080725	SRXN1	140809	Hs.516830	NP_542763	2.01042	up in PFC	chr20	-	627269	633890	RefSeq_coding
NM_000738	CHRM1	1128	Hs.632119	NP_000729	98.8484	up in PFC	chr11	-	62676151	62689012	RefSeq_coding
NM_030626	LRRC27	80313	Hs.119897	NP_085129	3.4685	up in PFC	chr10	+	134145613	134195010	RefSeq_coding
NM_030891	LRRC3	81543	Hs.326579	NP_112153	2.68251	up in PFC	chr21	+	45875392	45878730	RefSeq_coding
NM_138440	VASN	114990	Hs.372579	NP_612449	10.4526	up in PFC	chr16	+	4421848	4433529	RefSeq_coding
NM_001004312	RTP2	344892	Hs.567872	NP_001004312	6.79168	up in PFC	chr3	-	187416046	187420345	RefSeq_coding
NM_032961	PCDH10	57575	Hs.192859	NP_116586	8.88278	up in PFC	chr4	+	134070469	134112731	RefSeq_coding
NM_199295	APITD1				2.43682	up in PFC	chr1	+	10490799	10502864	RefSeq_coding
NM_001242	CD27	939	Hs.355307	NP_001233	2.59156	up in PFC	chr12	+	6554050	6560883	RefSeq_coding
NM_001144872	CCDC42B	387885	Hs.486856	NP_001138344	7.90432	up in PFC	chr12	+	113587662	113597080	RefSeq_coding
NM_002284	KRT86	3892	Hs.278658	NP_002275	4.01606	up in PFC	chr12	+	52695648	52702945	RefSeq_coding
NM_022006	FXYD7	53822	Hs.134729	NP_071289	10.0842	up in PFC	chr19	+	35634153	35645205	RefSeq_coding
NM_001113226	NTNG1	22854	Hs.657434	NP_055732	8.00623	up in PFC	chr1	+	107682628	108024471	RefSeq_coding
NM_153769	CABYR	26256	Hs.511983	NP_722454	2.38305	up in PFC	chr18	+	21718954	21741563	RefSeq_coding
NM_016229	CYB5R2	51700	Hs.414362	NP_057313	2.67645	up in PFC	chr11	-	7686326	7694821	RefSeq_coding
NM_001040442	FABP6	2172	Hs.519719	NP_001436	2.96372	up in PFC	chr5	+	159626047	159665729	RefSeq_coding
NM_001005210	LRRC55	219527	Hs.199853	NP_001005210	20.195	up in PFC	chr11	+	56949220	56959188	RefSeq_coding
NM_080860	RSPH1	89765	Hs.661069	NP_543136	4.11958	up in PFC	chr21	-	43892598	43916401	RefSeq_coding
NM_019605	SERTAD4	56256	Hs.600545	NP_062551	8.61478	up in PFC	chr1	+	210406194	210416438	RefSeq_coding
NM_012342	BAMBI	25805	Hs.533336	NP_036474	5.42336	up in PFC	chr10	+	28966423	28971868	RefSeq_coding
NM_001165994	GDPD1	284161	Hs.631744	NP_872375	7.88282	up in PFC	chr17	+	57297827	57350381	RefSeq_coding
NM_001145176	SHISA7	729956	Hs.6664	NP_001138648	5.76521	up in PFC	chr19	-	55940104	55954230	RefSeq_coding
NM_021257	NGB	58157	Hs.274363	NP_067080	9.65042	up in PFC	chr14	-	77731833	77737655	RefSeq_coding
NM_013387	UQCR10	29796	Hs.284292	NP_037519	4.58651	up in PFC	chr22	+	30163357	30166402	RefSeq_coding
NM_024587	TMEM53	79639	Hs.22157	NP_078863	3.07638	up in PFC	chr1	-	45119501	45140099	RefSeq_coding
NM_016203	PRKAG2	51422	Hs.647072	NP_077747	5.04793	up in PFC	chr7	-	151253202	151574316	RefSeq_coding
NM_001136002	TMEM229A	730130	Hs.450249	NP_001129474	3.1157	up in PFC	chr7	-	123670970	123673523	RefSeq_coding
NM_004175	SNRPD3	6634	Hs.356549	NP_004166	4.6379	up in PFC	chr22	+	24951617	24968509	RefSeq_coding
NM_201555	FHL2	2274	Hs.443687	NP_963851	7.49301	up in PFC	chr2	-	105977284	106015681	RefSeq_coding
NM_194429	FGFR1OP	11116	Hs.487175	NP_919410	5.18983	up in PFC	chr6	+	167412815	167454065	RefSeq_coding
NM_181724	TMEM119	338773	Hs.729405	NP_859075	3.67613	up in PFC	chr12	-	108983623	108991894	RefSeq_coding
NM_022104	PCIF1	63935	Hs.472856	NP_071387	2.93116	up in PFC	chr20	+	44563316	44576660	RefSeq_coding
NM_007105	SLC22A18AS	5003	Hs.300076	NP_009036	32.3558	up in PFC	chr11	-	2909327	2925175	RefSeq_coding
NM_001111046	CCNA1	8900	Hs.417050	NP_003905	7.47488	up in PFC	chr13	+	37005966	37017018	RefSeq_coding
NM_145004	ADAM32	203102	Hs.521545	NP_659441	3.48437	up in PFC	chr8	+	38965049	39142435	RefSeq_coding
NM_001450	FHL2	2274	Hs.443687	NP_963851	6.32674	up in PFC	chr2	-	105977284	106015681	RefSeq_coding
NM_031897	CACNG6	59285	Hs.631560	NP_665814	2.04556	up in PFC	chr19	+	54495541	54515918	RefSeq_coding
NM_001098527	RFPL2	10739	Hs.157427	NP_006596	5.51529	up in PFC	chr22	-	32586421	32599464	RefSeq_coding
NM_001111322	DDX54	79039	Hs.506861	NP_076977	4.71863	up in PFC	chr12	-	113594983	113623284	RefSeq_coding
NM_020170	NCLN	56926	Hs.657032	NP_064555	2.97457	up in PFC	chr19	+	3185874	3209572	RefSeq_coding
NM_001013663	C2orf79	391356	Hs.406607	NP_001013685	2.21563	up in PFC	chr2	-	25013137	25016251	RefSeq_coding
NM_003168	SUPT4H1	6827	Hs.439481	NP_003159	2.20737	up in PFC	chr17	-	56422538	56429563	RefSeq_coding
NM_152423	MUM1L1	139221	Hs.592221	NP_689636	4.33358	up in PFC	chrX	+	105412297	105452948	RefSeq_coding
NM_001085474	LOC646627	646627	Hs.632511	NP_001078943	73.5849	up in PFC	chr1	-	248902717	248903151	RefSeq_coding
NM_001128223	ZNF717	100131827	Hs.556877	NP_001121695	7.42855	up in PFC	chr3	-	75786029	75834255	RefSeq_coding
NM_206833	CTXN1	404217	Hs.657978	NP_996664	42.5968	up in PFC	chr19	-	7989381	7991051	RefSeq_coding
NM_001135218	TAF12	6883	Hs.530251	NP_005635	2.45404	up in PFC	chr1	-	28929610	28969604	RefSeq_coding
NM_148920	PIGQ	9091	Hs.644153	NP_683721	7.00036	up in PFC	chr16	+	620003	634108	RefSeq_coding
NM_203285	PVRL1	5818	Hs.334846	NP_976031	4.34599	up in PFC	chr11	-	119508807	119599435	RefSeq_coding
NM_012435	SHC2	25759	Hs.30965	NP_036567	3.59596	up in PFC	chr19	-	416584	460996	RefSeq_coding
NM_206812	MOG	4340	Hs.141308	NP_996537	2.54971	up in PFC	chr6	+	29624757	29640147	RefSeq_coding
NM_001017405	MAEA	10296	Hs.139896	NP_005873	2.78462	up in PFC	chr4	+	1283671	1333924	RefSeq_coding
NM_144634	LYZL4	131375	Hs.234895	NP_653235	2.05619	up in PFC	chr3	-	42438576	42452065	RefSeq_coding
NM_006816	LMAN2	10960	Hs.75864	NP_006807	2.36887	up in PFC	chr5	-	176758563	176778885	RefSeq_coding
NM_013416	NCF4	4689	Hs.474781	NP_038202	3.43686	up in PFC	chr22	+	37257029	37274058	RefSeq_coding
NM_198716	PTGER3	5733	Hs.445000	NP_942012	6.88683	up in PFC	chr1	-	71318035	71513491	RefSeq_coding
NM_001136501	ZNF844	284391	Hs.646391	NP_001129973	2.46184	up in PFC	chr19	+	12175545	12188626	RefSeq_coding
NM_001134375	CCNJ	54619	Hs.596479	NP_061957	2.12185	down in PFC	chr10	+	97803158	97820623	RefSeq_coding
NM_003256	TIMP4	7079	Hs.591665	NP_003247	32.1003	down in PFC	chr3	-	12194572	12200647	RefSeq_coding
NM_033000	GTF2I	2969	Hs.647041	NP_127494	4.01515	down in PFC	chr7	+	74072029	74175020	RefSeq_coding
NM_138444	KCTD12	115207	Hs.644125	NP_612453	3.08065	down in PFC	chr13	-	77454303	77460540	RefSeq_coding
NM_001170791	FAM82A1	151393	Hs.591566	NP_653314	2.01416	down in PFC	chr2	+	38152461	38244884	RefSeq_coding
NM_182526	TMEM229B	161145	Hs.509707	NP_872332	2.9805	down in PFC	chr14	-	67936983	67982021	RefSeq_coding
NM_022349	MS4A6A	64231	Hs.523702	NP_690591	2.05942	down in PFC	chr11	-	59939972	59950674	RefSeq_coding
NM_019601	SUSD2	56241	Hs.131819	NP_062547	3.59406	down in PFC	chr22	+	24577443	24585074	RefSeq_coding
NM_004235	KLF4	9314	Hs.376206	NP_004226	5.66085	down in PFC	chr9	-	110247134	110252047	RefSeq_coding
NM_005966	NAB1	4664	Hs.107474	NP_005957	3.06496	down in PFC	chr2	+	191513847	191557491	RefSeq_coding
NM_001267	CHAD	1101	Hs.97220	NP_001258	3.82378	down in PFC	chr17	-	48541853	48546227	RefSeq_coding
NM_001114394	PAPD4	167153	Hs.418198	NP_776158	4.0222	down in PFC	chr5	+	78908242	78982471	RefSeq_coding
NM_178155	FUT8	2530	Hs.654961	NP_835369	3.4279	down in PFC	chr14	+	65877839	66209961	RefSeq_coding
NM_001159707	BTNL8	79908	Hs.189109	NP_079126	4.9862	down in PFC	chr5	+	180326076	180377904	RefSeq_coding
NM_024952	C14orf159	80017	Hs.309849	NP_079228	2.14905	down in PFC	chr14	+	91580356	91691703	RefSeq_coding
NM_001134830	AHI1	54806	Hs.386684	NP_060121	3.23924	down in PFC	chr6	-	135605111	135818903	RefSeq_coding
NM_194249	DND1	373863	Hs.591262	NP_919225	5.09707	down in PFC	chr5	-	140050381	140053171	RefSeq_coding
NM_001009997	C10orf62	414157	Hs.662302	NP_001009997	5.33975	down in PFC	chr10	+	99349449	99350690	RefSeq_coding
NM_144573	NEXN	91624	Hs.612385	NP_653174	3.92905	down in PFC	chr1	+	78354199	78409576	RefSeq_coding
NM_001005178	OR52W1	120787	Hs.553570	NP_001005178	8.07459	down in PFC	chr11	+	6220453	6221414	RefSeq_coding
NM_001007267	PLA2R1	22925	Hs.410477	NP_031392	2.08744	down in PFC	chr2	-	160802326	160919121	RefSeq_coding
NM_001162498	LPAR6	10161	Hs.123464	NP_005758	8.9689	down in PFC	chr13	-	48985183	48987653	RefSeq_coding
NM_182904	P4HA3	283208	Hs.660541	NP_878907	5.5515	down in PFC	chr11	-	73977702	74022699	RefSeq_coding
NM_182558	C12orf36				9.18496	down in PFC	chr12	-	13524022	13529645	RefSeq_coding
NM_007197	FZD10	11211	Hs.31664	NP_009128	7.42401	down in PFC	chr12	+	130647031	130650284	RefSeq_coding
NM_001042704	CLCNKA	1187	Hs.591533	NP_004061	20.5205	down in PFC	chr1	+	16348485	16360544	RefSeq_coding
NM_145214	TRIM11	81559	Hs.13543	NP_660215	4.92944	down in PFC	chr1	-	228581378	228594517	RefSeq_coding
NM_001168411	RIMS1	22999	Hs.485729	NP_055804	22.4313	down in PFC	chr6	+	73076431	73112845	RefSeq_coding
NM_206920	MAMDC4	158056	Hs.376780	NP_996803	8.46902	down in PFC	chr9	+	139746818	139755249	RefSeq_coding
NM_016547	SDF4	51150	Hs.42806	NP_057631	2.58716	down in PFC	chr1	-	1152288	1167447	RefSeq_coding
NM_001039464	C1orf175	374977	Hs.412482	NP_001034553	9.87344	down in PFC	chr1	+	55107426	55175939	RefSeq_coding
NM_001098206	HNRNPF	3185	Hs.808	NP_004957	7.44285	down in PFC	chr10	-	43881064	43903299	RefSeq_coding
NM_153620_intron3-	NM_153620				8.79921	down in PFC	chr7	-	27134414	27134879	HOX cluster
NM_003014	SFRP4	6424	Hs.658169	NP_003005	2.99808	down in PFC	chr7	-	37945535	37956525	RefSeq_coding
NM_015972	POLR1D	51082	Hs.507584	NP_689918	4.21117	down in PFC	chr13	+	28196028	28197583	RefSeq_coding
NM_001167821	BLCAP	10904	Hs.728769	NP_006689	4.16129	down in PFC	chr20	-	36145819	36156134	RefSeq_coding
NM_199039	KLHL5	51088	Hs.272251	NP_950240	3.05735	down in PFC	chr4	+	39063851	39127852	RefSeq_coding
NM_203350	ZRANB2	9406	Hs.194718	NP_976225	4.24572	down in PFC	chr1	-	71528974	71546745	RefSeq_coding
NM_001113546	LIMA1	51474	Hs.525419	NP_057441	11.8891	down in PFC	chr12	-	50569564	50677353	RefSeq_coding
NM_004361	CDH7	1005	Hs.657522	NP_387450	2.80569	down in PFC	chr18	+	63418156	63548174	RefSeq_coding
NM_021991	JUP	3728	Hs.514174	NP_068831	5.27083	down in PFC	chr17	-	39910858	39942964	RefSeq_coding
NM_003542	HIST1H4C	8364	Hs.46423	NP_003533	3.46768	down in PFC	chr6	+	26104175	26104564	RefSeq_coding
NM_004645	COIL	8161	Hs.532795	NP_004636	2.06045	down in PFC	chr17	-	55015562	55038411	RefSeq_coding
NM_053284	WFIKKN1	117166	Hs.345818	NP_444514	3.49494	down in PFC	chr16	+	681011	684116	RefSeq_coding
NM_080416	40790	5414	Hs.287518	NP_536341	15.6426	down in PFC	chr17	-	56597615	56609411	RefSeq_coding
NM_001142349	SCN4B	6330	Hs.65239	NP_777594	3.09994	down in PFC	chr11	-	118004093	118016184	RefSeq_coding
NM_001250	CD40	958	Hs.472860	NP_690593	2.0302	down in PFC	chr20	+	44746905	44758384	RefSeq_coding
NM_018903	PCDHA12	56117	Hs.199343		2.12261	down in PFC	chr5	+	140254930	140391929	RefSeq_coding
NM_001127218	POLD2	5425	Hs.306791	NP_006221	3.27831	down in PFC	chr7	-	44154286	44163147	RefSeq_coding
NM_001103176	CNPY1	285888	Hs.146751	NP_001096646	52.4489	down in PFC	chr7	-	155293952	155326539	RefSeq_coding
NM_001097643	TAS2R30	259293	Hs.679464	NP_001091112	2.29907	down in PFC	chr12	-	11285883	11286843	RefSeq_coding
NM_024337	IRX1	79192	Hs.424156	NP_077313	659.068	down in PFC	chr5	+	3596167	3601516	RefSeq_coding
NM_001001480	KRTAP5-5	439915	Hs.653467	NP_001001480	81.2341	down in PFC	chr11	+	1651032	1652157	RefSeq_coding
NM_001040633	PRKAG2	51422	Hs.647072	NP_077747	6.54414	down in PFC	chr7	-	151253202	151511957	RefSeq_coding
NM_080627	C20orf117	140710	Hs.460807	NP_954650	5.53811	down in PFC	chr20	-	35412178	35492087	RefSeq_coding
NM_016400	C15orf63	10169	Hs.424126	NP_001186807	3.12358	down in PFC	chr15	+	44092620	44094767	RefSeq_coding
NM_032872	SYTL1	84958	Hs.469175	NP_116261	38.1757	down in PFC	chr1	+	27668512	27680421	RefSeq_coding
NM_012218	ILF3	3609	Hs.465885	NP_703194	2.61061	down in PFC	chr19	+	10764936	10803093	RefSeq_coding
NM_003251	THRSP	7069	Hs.591969	NP_003242	47.0099	down in PFC	chr11	+	77774906	77779396	RefSeq_coding
NM_006800	MSL3	10943	Hs.655288	NP_523353	4.10501	down in PFC	chrX	+	11777760	11793870	RefSeq_coding
NM_018028	SAMD4B	55095	Hs.612332	NP_060498	2.36155	down in PFC	chr19	+	39833107	39875535	RefSeq_coding
NM_024833	ZNF671	79891	Hs.180402	NP_079109	2.47699	down in PFC	chr19	-	58231119	58238995	RefSeq_coding
NM_004211	SLC6A5	9152	Hs.136557	NP_004202	25.4596	down in PFC	chr11	+	20620945	20676608	RefSeq_coding
NM_003507	FZD7	8324	Hs.173859	NP_003498	31.7014	down in PFC	chr2	+	202899309	202903160	RefSeq_coding
NM_178542	C17orf65	339201	Hs.656564	NP_848637	2.68619	down in PFC	chr17	-	42253353	42264082	RefSeq_coding
NM_001306	CLDN3	1365	Hs.647023	NP_001297	102.967	down in PFC	chr7	-	73183327	73184600	RefSeq_coding
NM_032552	DAB2IP	153090	Hs.522378	NP_619723	2.92266	down in PFC	chr9	+	124329398	124547807	RefSeq_coding
NM_002895	RBL1	5933	Hs.207745	NP_899662	3.69117	down in PFC	chr20	-	35626178	35724410	RefSeq_coding
NM_197977	ZNF189	7743	Hs.50123	NP_932094	26.0073	down in PFC	chr9	+	104161162	104172942	RefSeq_coding
NM_000089	COL1A2	1278	Hs.489142	NP_000080	4.04025	down in PFC	chr7	+	94023872	94060544	RefSeq_coding
NM_184087	TRIM55	84675	Hs.85524	NP_908975	4.1063	down in PFC	chr8	+	67039277	67087716	RefSeq_coding
NM_001130	AES	166	Hs.515053	NP_945321	3.18815	down in PFC	chr19	-	3052907	3062371	RefSeq_coding
NM_174896	C1orf162	128346	Hs.288010	NP_777556	2.70932	down in PFC	chr1	+	112016603	112021133	RefSeq_coding
NM_173543	DZIP1L	199221	Hs.351403	NP_775814	3.4122	down in PFC	chr3	-	137780826	137834451	RefSeq_coding
NM_144565	DUOXA1	90527	Hs.356664	NP_653166	7.86137	down in PFC	chr15	-	45409687	45422057	RefSeq_coding
NM_015353	KCTD2	23510	Hs.514468	NP_056168	2.33899	down in PFC	chr17	+	73043278	73061979	RefSeq_coding
NM_176871	PDLIM2	64236	Hs.632034	NP_932159	2.77308	down in PFC	chr8	+	22437983	22455538	RefSeq_coding
NM_031474	NRIP2	83714	Hs.530816	NP_113662	7.88822	down in PFC	chr12	-	2934514	2944221	RefSeq_coding
NM_015627	LDLRAP1	26119	Hs.590911	NP_056442	13.5755	down in PFC	chr1	+	25870075	25895375	RefSeq_coding
NM_005751	AKAP9	10142	Hs.651221	NP_671714	3.49989	down in PFC	chr7	+	91570188	91739986	RefSeq_coding
NM_178569	C5orf38	153571	Hs.668017	NP_848664	122.661	down in PFC	chr5	+	2752261	2755512	RefSeq_coding
NM_001145101	BTBD18	643376	Hs.606355	NP_001138573	6.63826	down in PFC	chr11	-	57510986	57519253	RefSeq_coding
NM_003541	HIST1H4K	8362	Hs.528055	NP_003532	2.31919	down in PFC	chr6	-	27798952	27799305	RefSeq_coding
NM_173527	REM2	161253	Hs.444911	NP_775798	5.24018	down in PFC	chr14	+	23352431	23356889	RefSeq_coding
NM_174936	PCSK9	255738	Hs.18844	NP_777596	647.558	down in PFC	chr1	+	55505219	55530523	RefSeq_coding
NM_021248	CDH22	64405	Hs.472861	NP_067071	2.62987	down in PFC	chr20	-	44802375	44880334	RefSeq_coding
NM_004999	MYO6	4646	Hs.149387	NP_004990	2.25379	down in PFC	chr6	+	76458908	76629254	RefSeq_coding
NM_001670	ARVCF	421	Hs.713616	NP_001661	2.82039	down in PFC	chr22	-	19957420	20004309	RefSeq_coding
NM_002121	HLA-DPB1	3115	Hs.485130	NP_002112	11.2829	down in PFC	chr6	+	33043759	33054976	RefSeq_coding
NM_002277	KRT31	3881	Hs.41696	NP_002268	19.0281	down in PFC	chr17	-	39549978	39553844	RefSeq_coding
NM_001040217	FAM63A	55793	Hs.3346	NP_060849	6.20171	down in PFC	chr1	-	150969301	150979385	RefSeq_coding
NM_001135861	PHPT1	29085	Hs.409834	NP_054891	5.25331	down in PFC	chr9	+	139743255	139745488	RefSeq_coding
NM_015268	DNAJC13	23317	Hs.12707	NP_056083	2.16406	down in PFC	chr3	+	132136552	132257875	RefSeq_coding
NM_080659	C11orf52	91894	Hs.97013	NP_542390	7.20714	down in PFC	chr11	+	111789600	111797590	RefSeq_coding
NM_000196	HSD11B2	3291	Hs.1376	NP_000187	5.50366	down in PFC	chr16	+	67465035	67471452	RefSeq_coding
NM_003985	TNK1	8711	Hs.203420	NP_003976	5.70377	down in PFC	chr17	+	7284364	7293090	RefSeq_coding
NM_016648	LARP7	51574	Hs.713663	NP_057732	2.78659	down in PFC	chr4	+	113558119	113578741	RefSeq_coding
NM_024336	IRX3	79191	Hs.499205	NP_077312	130.666	down in PFC	chr16	-	54317211	54320378	RefSeq_coding
NM_015542	UPF2	26019	Hs.370689	NP_542166	2.9607	down in PFC	chr10	-	11962021	12084808	RefSeq_coding
NM_181461	PAX3	5077	Hs.42146	NP_852126	17.0227	down in PFC	chr2	-	223064606	223163700	RefSeq_coding
NM_001009899	KIAA2018	205717	Hs.632570	NP_001009899	2.21803	down in PFC	chr3	-	113367234	113415493	RefSeq_coding
NM_003960	NAT8	9027	Hs.14637	NP_003951	15.5259	down in PFC	chr2	-	73867849	73869537	RefSeq_coding
NM_001002296	GOLGA7	51125	Hs.654773	NP_057183	4.92978	down in PFC	chr8	+	41348172	41368497	RefSeq_coding
NM_022742	CCDC136	64753	Hs.521178	NP_073579	7.20653	down in PFC	chr7	+	128432098	128462183	RefSeq_coding
NM_144717	IL20RB	53833	Hs.61232	NP_653318	2.15636	down in PFC	chr3	+	136676706	136729920	RefSeq_coding
NM_175625	RAB3IP	117177	Hs.258209	NP_783324	7.97236	down in PFC	chr12	+	70133179	70216982	RefSeq_coding
NM_030580	ZNF34	80778	Hs.631854	NP_085057	2.49672	down in PFC	chr8	-	145998502	146012725	RefSeq_coding
NM_001017403	LGR6	59352	Hs.497402	NP_067649	6.06194	down in PFC	chr1	+	202163117	202288888	RefSeq_coding
NM_173633	TMEM145	284339	Hs.382075	NP_775904	13.9867	down in PFC	chr19	+	42817476	42829214	RefSeq_coding
NM_004933	CDH15	1013	Hs.148090	NP_004924	957.389	down in PFC	chr16	+	89238162	89261899	RefSeq_coding
NM_018905	PCDHA2	56117	Hs.199343		2.31067	down in PFC	chr5	+	140174443	140391929	RefSeq_coding
NM_002149	HPCAL1	3241	Hs.580427	NP_602293	3.14784	down in PFC	chr2	+	10443039	10567742	RefSeq_coding
NM_015270	ADCY6	112	Hs.525401	NP_066193	5.50813	down in PFC	chr12	-	49159975	49177877	RefSeq_coding
NM_014805	EPM2AIP1	9852	Hs.28020	NP_055620	2.44654	down in PFC	chr3	-	37027357	37034795	RefSeq_coding
NM_001008271	SCXA	100129885	Hs.723088	NP_001008272	3.47705	down in PFC	chr8	+	145321516	145323045	RefSeq_coding
NM_001114107	PDLIM3	27295	Hs.442702	NP_055291	4.84931	down in PFC	chr4	-	186422851	186456712	RefSeq_coding
NM_032310	C9orf89	84270	Hs.434213	NP_115686	2.73125	down in PFC	chr9	+	95858449	95875564	RefSeq_coding
NM_181459	PAX3	5077	Hs.42146	NP_852126	16.2683	down in PFC	chr2	-	223064606	223163700	RefSeq_coding
NM_001143853	WIBG	84305	Hs.505687	NP_115721	3.3955	down in PFC	chr12	-	56295196	56320909	RefSeq_coding
NM_001170752	SRPX	8406	Hs.15154	NP_006298	9.70507	down in PFC	chrX	-	38008588	38080177	RefSeq_coding
NM_001076678	ZNF493	284443	Hs.656558	NP_787106	2.49975	down in PFC	chr19	+	21579920	21610294	RefSeq_coding
NM_002398	MEIS1	4211	Hs.526754	NP_002389	14.0838	down in PFC	chr2	+	66662531	66799890	RefSeq_coding
NM_000183	HADHB	3032	Hs.515848	NP_000174	3.42379	down in PFC	chr2	+	26467615	26513332	RefSeq_coding
NM_002938	RNF4	6047	Hs.443116	NP_002929	2.79377	down in PFC	chr4	+	2470806	2517581	RefSeq_coding
NM_080588	PTPN7	5778	Hs.402773	NP_542155	4.2879	down in PFC	chr1	-	202116142	202129119	RefSeq_coding
NM_018392	C4orf21	55345	Hs.380346	NP_060862	3.84158	down in PFC	chr4	-	113460489	113558151	RefSeq_coding
NM_030937	CCNL2	81669	Hs.515704	NP_112199	2.99691	down in PFC	chr1	-	1321090	1334718	RefSeq_coding
NM_148906	OSBPL9	114883	Hs.21938	NP_683707	3.26503	down in PFC	chr1	+	52082763	52254136	RefSeq_coding
NM_001039617	ZDHHC19	131540	Hs.111591	NP_001034706	10.2699	down in PFC	chr3	-	195924323	195938300	RefSeq_coding
NM_001164379	FAM180B	399888	Hs.502529	NP_001157851	2.8639	down in PFC	chr11	+	47608229	47610746	RefSeq_coding
NM_016377	AKAP7	9465	Hs.486483	NP_619539	2.89389	down in PFC	chr6	+	131466460	131604673	RefSeq_coding
NM_145270	C16orf11	146325	Hs.632220	NP_660313	1379.71	down in PFC	chr16	+	610421	615528	RefSeq_coding
NM_024678	NARS2	79731	Hs.503389	NP_078954	3.48557	down in PFC	chr11	-	78147016	78285909	RefSeq_coding
NM_001917	DAO	1610	Hs.113227	NP_001908	61.1926	down in PFC	chr12	+	109273856	109294709	RefSeq_coding
NM_022560	GH1	2688	Hs.655229	NP_072056	2.98702	down in PFC	chr17	-	61994563	61996198	RefSeq_coding
NM_148976	PSMA1	5682	Hs.102798	NP_683877	6.11777	down in PFC	chr11	-	14526422	14665180	RefSeq_coding
NM_006048	UBE4B	10277	Hs.593974	NP_006039	4.95102	down in PFC	chr1	+	10093015	10241294	RefSeq_coding
NM_024590	ARSJ	79642	Hs.22895	NP_078866	5.37835	down in PFC	chr4	-	114821439	114900878	RefSeq_coding
NM_000665	ACHE	43	Hs.154495	NP_056646	2.8014	down in PFC	chr7	-	100487615	100493541	RefSeq_coding
NM_144613	COX6B2	125965	Hs.550544	NP_653214	6.43661	down in PFC	chr19	-	55861075	55866182	RefSeq_coding
NM_000819	GART	2618	Hs.473648	NP_780294	2.47112	down in PFC	chr21	-	34876238	34914464	RefSeq_coding
NM_001171654	KLHL5	51088	Hs.272251	NP_950240	3.93755	down in PFC	chr4	+	39046450	39127852	RefSeq_coding
NM_024877	CNTD2	79935	Hs.631603	NP_079153	9.22871	down in PFC	chr19	-	40728115	40732597	RefSeq_coding
NM_001113201	NACA	4666	Hs.505735	NP_005585	2.93052	down in PFC	chr12	-	57106210	57119066	RefSeq_coding
NM_001323	CST6	1474	Hs.139389	NP_001314	14.5832	down in PFC	chr11	+	65779461	65780975	RefSeq_coding
NM_201526	ISLR	3671	Hs.710506	NP_958934	3.98662	down in PFC	chr15	+	74466904	74469212	RefSeq_coding
NM_001040197	AGTRAP	57085	Hs.464438	NP_065083	21.2132	down in PFC	chr1	+	11796141	11810827	RefSeq_coding
NM_001100409	SENP6	26054	Hs.485784	NP_056386	5.30495	down in PFC	chr6	+	76311621	76427993	RefSeq_coding
NM_207341	ZP1	22917	Hs.172130	NP_997224	4.97827	down in PFC	chr11	+	60635014	60643163	RefSeq_coding
NM_012282	KCNE1L	23630	Hs.522753	NP_036414	7.85072	down in PFC	chrX	-	108866930	108868393	RefSeq_coding
NM_194431	RNASE4	283	Hs.283749	NP_001136	9.95986	down in PFC	chr14	+	21156931	21168757	RefSeq_coding
NM_173683	XKR6	286046	Hs.666146	NP_775954	12.9154	down in PFC	chr8	-	10753656	11058875	RefSeq_coding
NM_004626	WNT11	7481	Hs.108219	NP_004617	9.93778	down in PFC	chr11	-	75897370	75917574	RefSeq_coding
NM_016374	ARID4B	51742	Hs.575782	NP_112739	6.62486	down in PFC	chr1	-	235330210	235491532	RefSeq_coding
NM_006275	SFRS6	6431	Hs.708261	NP_006266	2.02035	down in PFC	chr20	+	42086503	42092242	RefSeq_coding
NM_001166005	EPB41	2035	Hs.175437	NP_976218	86.3356	down in PFC	chr1	+	29213602	29446558	RefSeq_coding
NM_033129	SCRT2	85508	Hs.355284	NP_149120	2.40919	down in PFC	chr20	-	642240	656823	RefSeq_coding
NM_001039771	CBLN3	643866	Hs.207603	NP_001034860	93.2737	down in PFC	chr14	-	24895741	24898731	RefSeq_coding
NM_001164673	DOK7	285489	Hs.122110	NP_775931	32.0467	down in PFC	chr4	+	3465032	3496208	RefSeq_coding
NM_001004432	LINGO4	339398	Hs.591477	NP_001004432	105.603	down in PFC	chr1	-	151772764	151777882	RefSeq_coding
NM_000698	ALOX5	240	Hs.89499	NP_000689	3.78618	down in PFC	chr10	+	45869628	45941561	RefSeq_coding
NM_001114100	SEZ6L2	26470	Hs.6314	NP_963869	2.57655	down in PFC	chr16	-	29882481	29910580	RefSeq_coding
NM_006537	USP3	9960	Hs.458499	NP_006528	9.45677	down in PFC	chr15	+	63796809	63883659	RefSeq_coding
NM_198999	SLC26A5	375611	Hs.585146	NP_996768	15.4577	down in PFC	chr7	-	103014658	103086624	RefSeq_coding
NM_001144062	COPB1	1315	Hs.339278	NP_057535	2.49635	down in PFC	chr11	-	14479048	14521415	RefSeq_coding
NM_001013661	VSIG8	284677	Hs.647718	NP_001127705	17.5618	down in PFC	chr1	-	159824106	159832447	RefSeq_coding
NM_005853	IRX5	10265	Hs.435730	NP_005844	152.929	down in PFC	chr16	+	54965110	54968393	RefSeq_coding
NM_013233	STK39	27347	Hs.276271	NP_037365	2.44169	down in PFC	chr2	-	168810530	169104105	RefSeq_coding
NM_000613	HPX	3263	Hs.426485	NP_000604	2.47353	down in PFC	chr11	-	6452267	6462254	RefSeq_coding
